# Supplementary material for: Development of a novel embryonic germline gene-related prognostic model of lung adenocarcinoma
Source: PeerJ. 2021 Oct 21;9:e12257. doi: 10.7717/peerj.12257 (PMC8542372; doi:10.7717/peerj.12257)
Supplement: Supplemental Information 1 [file peerj-09-12257-s001.xlsx]

## Sheet: Sheet1
gene	conMean	treatMean	logFC	pValue	fdr
TRIM59	0.468272	1.48855	1.66849	3.45e-25	1.84e-24
TRIP13	1.0251	6.9411	2.7594	2.81e-24	1.42e-23
RAD54L	0.196781	2.19169	3.47738	1.08e-30	2.52e-29
STIL	0.299118	2.04543	2.77361	1.32e-31	1.01e-29
CDC6	0.386968	4.75203	3.61826	2.47e-31	1.02e-29
AKR1B15	0.019462	1.28028	6.03964	5.86e-15	1.58e-14
GBX2	0.014214	0.108185	2.92814	0.002113	0.002751
LYG2	0.084932	0.196082	1.20707	0.011581	0.014114
PARPBP	0.320719	1.56564	2.28737	2.73e-27	1.95e-26
B3GNT4	0.129418	0.600503	2.21413	2.54e-16	7.48e-16
KIF18A	0.583007	1.74716	1.58343	3.51e-20	1.3e-19
DNAJB13	0.582825	1.23191	1.07976	1.35e-05	2.03e-05
ANKRD61	0.227511	0.855826	1.91138	2.66e-16	7.78e-16
GET4	0.516877	1.15618	1.16147	1.05e-22	4.54e-22
KIF20B	0.861461	2.42863	1.49529	5.4e-21	2.09e-20
CENPA	0.257235	3.61896	3.81441	1.41e-29	1.45e-28
CD70	0.33715	0.887711	1.3967	2.6e-05	3.82e-05
WDR78	2.13828	0.955072	-1.16277	3.45e-07	5.62e-07
KIF4A	0.301482	4.90041	4.02276	2.17e-31	1.02e-29
TET1	0.127228	0.449373	1.8205	3.96e-14	9.81e-14
NUF2	0.288405	4.23318	3.87557	2.22e-31	1.02e-29
PCDHB2	0.978928	2.15681	1.13963	0.002469	0.003159
WDR62	0.261996	1.50248	2.51973	2.72e-25	1.49e-24
NKX1-2	0.002872	0.706943	7.94345	4.31e-18	1.38e-17
C6orf52	0.692171	1.46897	1.0856	2.18e-07	3.62e-07
CNGA1	0.109427	0.641121	2.55062	8.51e-11	1.71e-10
CDKN3	0.673503	5.55535	3.04412	2.38e-27	1.72e-26
KHDC1L	0.013682	0.664778	5.60255	8.7e-09	1.58e-08
UTF1	0.051258	0.021898	-1.22696	1.53e-06	2.45e-06
C5orf34	0.328779	1.51245	2.2017	7.48e-27	5e-26
HIST1H2BF	0.039228	2.21777	5.82107	5.95e-17	1.81e-16
AURKA	1.25319	8.94475	2.83544	2.37e-29	2.31e-28
HIST1H2AM	0.047481	2.06785	5.44463	2e-25	1.1e-24
GPR39	2.33737	4.91291	1.07169	6.54e-13	1.55e-12
COL10A1	0.68312	17.6049	4.68769	6.66e-30	8.08e-29
ZNF322	0.938743	2.34939	1.32348	6.94e-11	1.41e-10
PIWIL1	0.001979	0.075569	5.255	8.95e-12	1.96e-11
HIST1H2BH	0.115282	4.03687	5.13	1.01e-15	2.81e-15
XRCC2	0.147288	1.60732	3.44794	1.01e-31	1.01e-29
ARHGAP11A	0.640823	3.09894	2.27378	4.64e-27	3.14e-26
SPC24	0.473753	3.37988	2.83477	4.59e-30	6.81e-29
BRDT	0.022642	1.76777	6.28678	8.76e-09	1.58e-08
SRSF12	0.113524	0.559966	2.30234	6.39e-16	1.81e-15
RGR	0.018128	0.004463	-2.02206	2.27e-21	9e-21
CDCA2	0.191744	1.73536	3.17798	5.14e-30	7.06e-29
GINS4	0.242055	1.48412	2.61621	1.73e-29	1.75e-28
FGF19	0.001357	1.09736	9.65966	2.1e-14	5.43e-14
SPINK2	0.22327	1.71332	2.93993	1.72e-13	4.12e-13
HIST1H1E	0.113732	8.19628	6.17126	5.72e-19	1.97e-18
CHST4	0.183121	0.849763	2.21426	0.00519	0.006488
LRRTM4	0.1735	0.053614	-1.69424	1.15e-22	4.91e-22
ZFP69B	0.31234	1.14691	1.87656	4.51e-28	3.58e-27
LCOR	1.39054	3.25991	1.22918	1.24e-19	4.49e-19
ZNF367	0.717101	1.93465	1.43183	6.35e-18	2.02e-17
TBX10	0.006306	0.2836	5.49088	6.04e-14	1.48e-13
PRR11	0.876787	4.80147	2.45318	3.55e-23	1.58e-22
ALG10	0.559996	1.16504	1.05689	3.53e-16	1.02e-15
CD3EAP	0.701545	1.76746	1.33307	1.28e-25	7.12e-25
QRFPR	0.109474	0.046111	-1.24743	0.023389	0.027562
MMS22L	0.309213	0.648123	1.06767	3.26e-14	8.15e-14
MCM8	0.850042	2.48299	1.54647	1.3e-24	6.77e-24
CENPI	0.186008	1.42788	2.94044	1.99e-27	1.46e-26
SPC25	0.523381	2.89711	2.46868	1.22e-26	7.74e-26
SYCE2	0.229311	0.594721	1.37491	4.21e-18	1.36e-17
ORC1	0.342382	2.5947	2.92189	1.31e-29	1.4e-28
NEK2	0.366625	5.61604	3.93718	3.88e-31	1.22e-29
OAZ3	0.456978	1.03377	1.17771	2.78e-19	9.72e-19
CMTM1	0.373632	0.9231	1.30487	7.55e-19	2.54e-18
ESCO2	0.104689	0.741962	2.82523	2.2e-28	1.81e-27
CCDC18	0.488842	0.986644	1.01316	6.15e-09	1.14e-08
CDC25C	0.112499	1.62994	3.85684	7.44e-32	1.01e-29
KIF14	0.099597	1.57639	3.98437	3.11e-31	1.13e-29
GINS2	0.496589	4.09702	3.04445	4.54e-30	6.81e-29
BCL2L14	0.257348	0.707453	1.45891	1.17e-09	2.26e-09
CHRNB4	0.013201	0.156283	3.56549	9.88e-23	4.3e-22
DLGAP5	0.346882	5.1379	3.88866	4.89e-31	1.26e-29
KREMEN2	0.075597	0.633324	3.06655	8.42e-21	3.24e-20
MAEL	0.077806	1.19114	3.93632	0.006924	0.008536
RIPPLY3	0.357151	1.02586	1.52223	0.021146	0.024974
L1TD1	0.562779	0.220309	-1.35304	2.08e-23	9.7e-23
ZYG11A	0.0184	0.879657	5.57917	3.74e-26	2.25e-25
BUB1	0.62409	4.52604	2.85842	9.41e-28	7.19e-27
HJURP	0.280555	4.59615	4.03407	1.19e-31	1.01e-29
TDRD12	0.040871	0.250206	2.61397	0.000744	0.001021
ZSCAN2	0.7519	1.61147	1.09976	8.02e-25	4.25e-24
WDHD1	0.722926	2.87432	1.9913	8.4e-27	5.55e-26
ZNF124	0.926354	2.02583	1.12888	1.39e-09	2.67e-09
NPW	0.092338	3.29062	5.15529	2.55e-18	8.28e-18
DNMT3B	0.372217	1.73707	2.22244	1.59e-21	6.4e-21
SUV39H2	1.16108	3.24918	1.48461	1.18e-29	1.32e-28
TTF2	1.06962	2.25731	1.0775	5.62e-23	2.46e-22
POC1A	1.39921	4.64993	1.7326	8.4e-26	4.88e-25
CHRNA5	0.111232	1.53841	3.78979	3.26e-26	1.98e-25
GINS1	0.454325	4.27598	3.23446	3.92e-32	1.01e-29
TTK	0.22584	2.58221	3.51523	4.84e-30	6.81e-29
BRIP1	0.150966	1.12374	2.89602	1.31e-29	1.4e-28
IGF2BP1	0.011225	1.0612	6.56289	2.73e-11	5.92e-11
NTNG1	0.986594	0.290506	-1.76389	9.36e-24	4.55e-23
CHODL	0.198891	0.91639	2.20398	0.000298	0.000419
SASS6	0.819574	2.17163	1.40583	1.78e-22	7.54e-22
UMODL1	0.050566	1.03563	4.35621	9.14e-13	2.13e-12
GAPDHS	0.007141	0.026063	1.86789	0.001495	0.001994
NLRP7	0.043459	0.19366	2.15579	1.4e-06	2.25e-06
NPIPB4	0.183069	0.370638	1.01762	1.33e-05	2e-05
HIST1H3B	0.021253	4.25508	7.64534	2.17e-16	6.46e-16
KIF25	0.142707	0.36025	1.33595	0.000352	0.000492
CENPE	0.207598	1.54066	2.89168	1.99e-27	1.46e-26
ZNF714	0.704156	1.70509	1.27588	2.69e-08	4.71e-08
FANCA	0.439054	1.80633	2.0406	1.53e-28	1.34e-27
SPDYC	0.035847	0.840701	4.55168	0.042326	0.048489
HIST1H2BO	0.055546	2.34201	5.39792	1.12e-17	3.49e-17
ZNF280B	0.167033	0.751654	2.16994	3.62e-14	9e-14
DSCC1	0.857122	3.26084	1.92767	5.44e-22	2.24e-21
POLE2	0.424422	2.43119	2.51809	6.13e-30	7.81e-29
CKAP2L	0.223957	2.31337	3.3687	5.47e-30	7.32e-29
TRAIP	0.442967	1.73508	1.96973	9.64e-30	1.12e-28
TBC1D7	1.0757	2.24522	1.06158	8.65e-22	3.51e-21
ZNF572	0.429825	1.00561	1.22625	6.66e-11	1.36e-10
ANO2	0.537449	0.135875	-1.98385	2.89e-23	1.31e-22
ERCC6L	0.108555	1.22138	3.49201	1.13e-32	6.04e-30
KCNMB2	0.334147	0.134378	-1.31419	9.66e-15	2.56e-14
ORC6	0.217158	1.98287	3.19078	1.63e-31	1.02e-29
MIXL1	0.123005	0.530934	2.10982	6.6e-13	1.56e-12
IGF2BP3	0.103474	1.90114	4.19953	1.29e-12	2.97e-12
PPIL6	2.99011	1.3008	-1.2008	7.46e-13	1.75e-12
RAD51AP1	0.902129	4.28566	2.24811	4.22e-24	2.09e-23
ZNF485	0.567763	1.51431	1.4153	1.56e-28	1.35e-27
PLK4	0.478094	2.25403	2.23714	9.63e-27	6.21e-26
ZNF229	0.428911	1.24542	1.53788	0.000873	0.001188
KCNV2	0.016177	0.045241	1.48367	0.02988	0.034601
SLC2A14	0.060689	0.155092	1.35362	0.004144	0.005241
GEN1	0.546155	1.37798	1.33517	1.58e-20	5.9e-20
IL23A	0.549734	2.68528	2.28827	3.68e-23	1.63e-22
OCLM	0.229302	0.794977	1.79366	9.98e-10	1.94e-09
PAEP	0.302482	63.6453	7.71706	1.07e-12	2.47e-12
TICRR	0.087765	0.765546	3.12476	1.99e-28	1.66e-27
CENPL	0.682234	2.05559	1.59121	3.75e-29	3.59e-28
CST1	0.311099	25.4505	6.35417	3.04e-25	1.64e-24
TAF1A	1.18838	2.40937	1.01967	4.22e-22	1.75e-21
DUS4L	0.819335	1.99308	1.28247	3.21e-28	2.6e-27
KIAA1211	0.33802	0.946486	1.48547	4.26e-09	7.99e-09
SUMO4	0.055976	0.258109	2.20511	5.79e-10	1.13e-09
HIST1H4I	3.79502	10.5175	1.47061	1.08e-17	3.4e-17
SPDYA	0.119915	0.341591	1.51026	7.64e-11	1.54e-10
SPDYE1	0.092695	0.266214	1.52202	3.28e-05	4.81e-05
NEIL3	0.087203	1.82777	4.38956	1.24e-30	2.55e-29
LIN28A	0.002836	0.303834	6.74346	0.002062	0.002697
RIBC1	2.2214	1.08422	-1.03482	1.02e-05	1.56e-05
CBX2	0.594703	3.47408	2.54639	2.48e-19	8.72e-19
ZNF850	0.258099	0.570923	1.14537	3.75e-06	5.89e-06
CCDC65	3.50727	1.60684	-1.12612	7.27e-08	1.24e-07
DAZL	0.008436	0.052632	2.6413	1.68e-07	2.81e-07
AKR1E2	0.576382	1.55161	1.42867	8.75e-09	1.58e-08
C17orf53	0.32722	2.44088	2.89907	4.94e-31	1.26e-29
CDC45	0.406009	4.15314	3.35462	4.45e-30	6.81e-29
CLSPN	0.20653	1.60114	2.95467	2.13e-26	1.31e-25
BFSP2	0.07424	0.201567	1.44099	1.18e-10	2.34e-10
ZNF695	0.014956	0.379019	4.66347	1.15e-20	4.36e-20
FOXH1	0.012183	0.266923	4.4535	9.83e-19	3.29e-18
HORMAD1	0.121469	2.76272	4.50742	1.11e-05	1.68e-05
MCM10	0.143942	1.92869	3.74406	6.59e-30	8.08e-29
BRCA1	0.68536	2.17377	1.66526	1.81e-18	5.99e-18
SP8	0.005303	0.694916	7.03385	2.29e-14	5.86e-14
ZNF681	0.482503	1.21996	1.33822	3.16e-16	9.13e-16
POMK	0.707599	2.00856	1.50516	1.12e-08	2.01e-08
E2F8	0.208243	2.12449	3.35078	2.22e-30	4.25e-29
LEMD1	0.251045	2.00947	3.0008	1.39e-14	3.64e-14
ZP3	0.590835	2.6623	2.17184	1.11e-20	4.26e-20
B3GNTL1	0.578334	1.44685	1.32295	2.92e-24	1.46e-23
FOXP3	0.606962	2.3847	1.97413	6.84e-22	2.79e-21
ZNF93	0.478655	1.29086	1.43128	2.43e-16	7.19e-16
TRIM71	0.522549	0.203423	-1.36109	3.68e-21	1.44e-20
SCT	0.60311	1.29575	1.1033	4.46e-05	6.51e-05
UFSP1	0.903948	2.01824	1.15879	1.32e-13	3.19e-13
NPPC	0.081694	0.177502	1.11953	0.011319	0.013858
GTSE1	0.29638	2.84355	3.26217	4.5e-30	6.81e-29
TNFSF4	0.526542	1.39153	1.40205	1.4e-12	3.19e-12
SLC52A1	0.400349	0.919865	1.20016	8.53e-05	0.000123
PIP5KL1	0.926478	3.04965	1.71882	1.95e-14	5.06e-14
BORA	0.774581	1.91907	1.30892	1.91e-21	7.62e-21
FANCB	0.117107	0.496941	2.08525	1.71e-23	8.08e-23
ATAD5	0.395924	1.41038	1.83279	1.5e-23	7.25e-23
RAD51	0.474893	2.46434	2.37553	1.29e-27	9.73e-27
TDRD5	0.062673	0.947419	3.9181	3.98e-09	7.5e-09
PRAME	0.03597	7.44969	7.69423	1.17e-19	4.27e-19
MEX3A	0.269597	5.55433	4.36474	2.36e-31	1.02e-29
KLHL35	0.471113	1.29344	1.45707	5.45e-07	8.8e-07
WDR76	1.17247	2.92	1.31642	6.48e-19	2.21e-18
SCML2	0.192986	0.529175	1.45524	9.36e-05	0.000135
NCAPH	0.523839	4.7382	3.17714	1.37e-29	1.43e-28
GPR143	0.760316	1.93813	1.34999	1.68e-06	2.68e-06
RBL1	1.24211	2.65832	1.09772	1.28e-16	3.88e-16
DTL	0.898736	3.66362	2.0273	2.58e-22	1.09e-21
ASPM	0.151103	2.37793	3.97611	3.18e-31	1.13e-29
CDC25A	0.247299	1.44783	2.54957	1.77e-26	1.1e-25
CD101	6.6245	1.09652	-2.59487	1.16e-29	1.32e-28
FAM124B	1.63062	0.494873	-1.72029	1.68e-23	8.01e-23
DEPDC1	0.129407	2.15049	4.05468	1.23e-30	2.55e-29
E2F7	0.105446	0.804401	2.93141	1.79e-23	8.39e-23
C19orf57	0.261778	0.728036	1.47567	3.48e-11	7.46e-11
PROKR1	0.008788	0.088782	3.33671	2.18e-05	3.23e-05
LIM2	0.081903	0.009513	-3.10601	2.57e-21	1.01e-20
FOXI3	0.010007	1.11143	6.79519	1.39e-14	3.64e-14
HIST4H4	0.270303	0.846426	1.64681	1.16e-08	2.07e-08
IL4I1	1.79821	7.68902	2.09624	5.76e-16	1.64e-15
DNA2	0.385501	2.07789	2.43031	1.92e-29	1.9e-28
SHCBP1	0.507138	2.80979	2.47001	3.39e-27	2.39e-26
HIST1H3E	0.479142	2.06375	2.10675	3.18e-07	5.23e-07
DMRT1	0.002032	0.063593	4.9681	1.08e-07	1.83e-07
CEP72	0.951267	2.63339	1.469	2.73e-23	1.26e-22
MND1	0.283239	2.43111	3.10152	2.08e-31	1.02e-29
EDARADD	0.350888	1.1265	1.68276	0.027233	0.031742
EME1	0.191969	1.48549	2.95199	6.8e-30	8.08e-29
COX6B2	0.026352	0.231962	3.13793	3.16e-16	9.13e-16
CHEK1	0.535895	2.89202	2.43205	4.74e-30	6.81e-29
HMMR	0.458661	4.27779	3.22137	4.45e-30	6.81e-29
STEAP1B	0.144981	0.880466	2.60241	3.22e-08	5.62e-08
WNK3	0.07818	0.302339	1.9513	0.024023	0.028246
ST8SIA6	3.62494	0.393927	-3.20196	2.76e-30	4.93e-29
C12orf45	3.4842	7.52221	1.11033	9.24e-26	5.26e-25
F2RL2	0.364203	0.906639	1.31578	0.002375	0.003047
FAM86C1	1.18782	2.52896	1.09022	1.58e-26	9.94e-26
FAM24B	0.588577	1.57694	1.42182	4.36e-20	1.61e-19
CST2	0.706315	3.58006	2.3416	4.56e-11	9.5e-11
NDC80	0.367021	3.7153	3.33954	2.39e-30	4.41e-29
KIF15	0.23896	1.75327	2.87521	5.99e-29	5.52e-28
CENPK	0.346978	1.82964	2.39865	9.44e-27	6.16e-26
CRLF2	0.192635	0.546034	1.50312	0.035004	0.040187
DNAJC5B	1.9224	0.938188	-1.03496	5.73e-11	1.18e-10
PRELID2	0.413992	0.899574	1.11964	1.6e-12	3.63e-12
TSACC	0.090561	0.834791	3.20445	4.27e-30	6.81e-29
ZWILCH	1.52354	3.60657	1.2432	3.74e-27	2.59e-26
SKA1	0.239519	2.22256	3.21401	1.71e-28	1.45e-27
C1orf112	0.470943	1.76943	1.90966	1.24e-31	1.01e-29
HIST1H1B	0.018028	5.9735	8.37217	7.45e-16	2.1e-15
HIST1H2AI	0.083547	3.43856	5.36307	1.93e-24	9.83e-24
HYAL4	0.017634	0.055163	1.64535	0.017624	0.021141
CCL22	2.71189	5.54452	1.03176	0.002125	0.002759
NRG1	1.01632	0.384775	-1.40127	4.84e-24	2.38e-23
CENPF	0.396683	5.20773	3.7146	8e-31	1.95e-29
DLEU1	0.323421	0.726056	1.16667	2.87e-11	6.16e-11
DEPDC1B	0.166192	2.29576	3.78806	4.31e-31	1.26e-29
TIMM8A	1.25072	3.20881	1.35928	5.76e-30	7.52e-29
ADAMTS12	0.79989	3.17576	1.98923	1.77e-17	5.49e-17
IGSF23	0.037586	0.110498	1.55575	0.00209	0.002728
PRR19	0.1747	0.860591	2.30045	3.77e-27	2.59e-26
OIP5	0.40866	2.35485	2.52666	8.69e-28	6.74e-27
NCAPG2	1.25974	4.94258	1.97214	4.56e-28	3.58e-27
CABYR	0.150209	4.06346	4.75767	1.19e-25	6.73e-25
WNT7A	3.14112	0.895295	-1.81084	5.91e-26	3.51e-25
KNOP1	1.11703	2.78278	1.31686	1.7e-30	3.36e-29
AUNIP	0.223007	1.28132	2.52247	8.64e-26	4.97e-25
UHRF1	0.291512	3.36756	3.53007	4.84e-31	1.26e-29
HIST1H4C	0.053764	5.26354	6.61326	1.1e-10	2.2e-10
CHAC2	1.4441	3.31502	1.19884	2.46e-17	7.58e-17
ZBED6	1.0042	2.16066	1.10543	0.002013	0.002639
APOBEC3B	0.927751	5.05419	2.44567	2.02e-15	5.53e-15
MAB21L3	0.071128	0.261407	1.87782	7.44e-06	1.15e-05
MTFR2	0.54491	1.76287	1.69384	5.51e-16	1.58e-15
PARS2	1.47047	3.16112	1.10416	7.14e-26	4.2e-25
EXO1	0.186809	2.59669	3.79704	3.6e-31	1.21e-29
ZNF233	0.20316	0.445819	1.13384	3.59e-06	5.65e-06
FAM111B	0.445517	3.55909	2.99795	1.09e-28	9.69e-28
CLDN6	0.231195	13.7414	5.89328	2.53e-05	3.73e-05
MAD2L1	0.579801	3.84288	2.72856	4.42e-29	4.14e-28
ALG1L	0.811794	8.49489	3.38741	5.78e-19	1.98e-18
BLM	0.316683	1.48552	2.22985	6.56e-29	5.95e-28
NANOS1	0.310833	0.93058	1.58199	6.8e-15	1.82e-14
SKA3	0.245803	2.55906	3.38004	1.18e-30	2.55e-29
