# Supplementary material for: Development of a novel embryonic germline gene-related prognostic model of lung adenocarcinoma
Source: PeerJ. 2021 Oct 21;9:e12257. doi: 10.7717/peerj.12257 (PMC8542372; doi:10.7717/peerj.12257)
Supplement: Supplemental Information 2 [file peerj-09-12257-s002.xlsx]

## Sheet: Sheet1
ONTOLOGY	ID	Description	GeneRatio	BgRatio	pvalue	p.adjust	qvalue	geneID	Count
BP	GO:0000280	nuclear division	40/242	428/18866	3.99e-23	9.64e-20	8.15e-20	BRDT/BUB1/CDC6/CDC25C/CENPE/CENPF/CHEK1/DAZL/DMRT1/FANCA/KIF25/MAD2L1/NEK2/RAD51/AURKA/TTK/RAD54L/TRIP13/KIF20B/DLGAP5/KIF14/NDC80/NCAPH/KIF4A/NCAPG2/CENPK/DSCC1/BORA/KIF18A/NUF2/BRIP1/MND1/HORMAD1/MAEL/TDRD12/EME1/SPDYA/SYCE2/ASPM/GEN1	40
BP	GO:0048285	organelle fission	41/242	476/18866	2.39e-22	2.89e-19	2.44e-19	BRDT/BUB1/CDC6/CDC25C/CENPE/CENPF/CHEK1/DAZL/DMRT1/FANCA/KIF25/MAD2L1/NEK2/RAD51/AURKA/TTK/RAD54L/TRIP13/KIF20B/DLGAP5/KIF14/NDC80/NCAPH/KIF4A/NCAPG2/CENPK/DSCC1/BORA/KIF18A/NUF2/BRIP1/MND1/HORMAD1/MAEL/TDRD12/MTFR2/EME1/SPDYA/SYCE2/ASPM/GEN1	41
BP	GO:0007059	chromosome segregation	33/242	334/18866	6.28e-20	5.06e-17	4.28e-17	BRCA1/BUB1/CDC6/CENPE/CENPF/KIF25/MAD2L1/NEK2/TTK/TRIP13/DLGAP5/KIF14/NDC80/OIP5/NCAPH/KIF4A/NCAPG2/HJURP/SPC25/CENPK/DSCC1/KIF18A/NUF2/BRIP1/HORMAD1/MAEL/EME1/CDCA2/ESCO2/SKA1/SKA3/SYCE2/GEN1	33
BP	GO:0006260	DNA replication	30/242	273/18866	1.66e-19	1.01e-16	8.5e-17	BLM/BRCA1/CDC6/CHEK1/DNA2/ORC1/POLE2/RAD51/CDC45/EXO1/GINS1/WDHD1/ORC6/DTL/GINS2/MCM10/CLSPN/DSCC1/E2F8/ATAD5/BRIP1/GINS4/MCM8/TICRR/E2F7/EME1/ESCO2/MMS22L/GEN1/FAM111B	30
BP	GO:0051321	meiotic cell cycle	29/242	254/18866	2.4e-19	1.16e-16	9.79e-17	BRDT/BUB1/CDC25A/CDC25C/DAZL/DMRT1/FANCA/NEK2/NPPC/RAD51/AURKA/TTK/XRCC2/RAD54L/EXO1/PIWIL1/TRIP13/NCAPH/KIF18A/NUF2/BRIP1/MND1/HORMAD1/MAEL/TDRD12/EME1/SPDYA/SYCE2/ASPM	29
BP	GO:0000075	cell cycle checkpoint	27/242	219/18866	5.98e-19	2.41e-16	2.04e-16	BLM/BRCA1/BUB1/CDC6/CDC25C/CENPF/CHEK1/DNA2/MAD2L1/ORC1/AURKA/TTK/CDC45/TRIP13/NDC80/GTSE1/DTL/ZWILCH/CLSPN/E2F8/WDR76/BRIP1/HORMAD1/TICRR/E2F7/EME1/GEN1	27
BP	GO:1903046	meiotic cell cycle process	24/242	193/18866	4.79e-17	1.65e-14	1.4e-14	BRDT/BUB1/CDC25A/CDC25C/DAZL/DMRT1/FANCA/RAD51/AURKA/TTK/RAD54L/TRIP13/NCAPH/KIF18A/NUF2/BRIP1/MND1/HORMAD1/MAEL/TDRD12/EME1/SPDYA/SYCE2/ASPM	24
BP	GO:0071103	DNA conformation change	30/242	355/18866	2.63e-16	7.94e-14	6.71e-14	BLM/CENPA/DNA2/CENPI/RAD51/RAD54L/PIWIL1/OIP5/NCAPH/GINS2/ERCC6L/NCAPG2/HJURP/CENPK/DSCC1/TET1/BRIP1/GINS4/MCM8/CENPL/H1-5/H3C2/H4C3/H1-4/H2BC7/H2BC17/H2BC9/H3C6/H4-16/H4C9	30
BP	GO:0006261	DNA-dependent DNA replication	21/242	151/18866	4.65e-16	1.25e-13	1.06e-13	BLM/CDC6/DNA2/ORC1/POLE2/RAD51/CDC45/GINS1/WDHD1/ORC6/GINS2/MCM10/DSCC1/E2F8/ATAD5/GINS4/TICRR/E2F7/EME1/MMS22L/GEN1	21
BP	GO:0140013	meiotic nuclear division	22/242	177/18866	1.03e-15	2.49e-13	2.1e-13	BRDT/BUB1/DAZL/DMRT1/FANCA/RAD51/AURKA/TTK/RAD54L/TRIP13/NCAPH/KIF18A/NUF2/BRIP1/MND1/HORMAD1/MAEL/TDRD12/EME1/SPDYA/SYCE2/ASPM	22
BP	GO:0098813	nuclear chromosome segregation	26/242	272/18866	1.51e-15	3.33e-13	2.81e-13	BUB1/CDC6/CENPE/CENPF/KIF25/MAD2L1/NEK2/TTK/TRIP13/DLGAP5/KIF14/NDC80/NCAPH/KIF4A/NCAPG2/CENPK/DSCC1/KIF18A/NUF2/BRIP1/HORMAD1/MAEL/EME1/ESCO2/SYCE2/GEN1	26
BP	GO:0006310	DNA recombination	27/242	299/18866	1.74e-15	3.5e-13	2.96e-13	BLM/BRCA1/CHEK1/FANCB/RAD51/TNFSF4/XRCC2/CDC45/RAD54L/EXO1/TRIP13/RAD51AP1/FOXP3/GINS2/PARPBP/AUNIP/ATAD5/BRIP1/MND1/GINS4/MCM8/EME1/MMS22L/GEN1/H1-5/H1-4/HROB	27
BP	GO:0140014	mitotic nuclear division	26/242	286/18866	5.08e-15	9.45e-13	7.98e-13	BUB1/CDC6/CDC25C/CENPE/CENPF/CHEK1/DMRT1/KIF25/MAD2L1/NEK2/AURKA/TTK/TRIP13/KIF20B/DLGAP5/KIF14/NDC80/NCAPH/KIF4A/NCAPG2/CENPK/DSCC1/BORA/KIF18A/NUF2/GEN1	26
BP	GO:0000819	sister chromatid segregation	22/242	196/18866	8.98e-15	1.55e-12	1.31e-12	BUB1/CDC6/CENPE/CENPF/KIF25/MAD2L1/NEK2/TTK/TRIP13/DLGAP5/KIF14/NDC80/NCAPH/KIF4A/NCAPG2/CENPK/DSCC1/KIF18A/NUF2/HORMAD1/ESCO2/GEN1	22
BP	GO:0000070	mitotic sister chromatid segregation	20/242	161/18866	2.19e-14	3.53e-12	2.98e-12	BUB1/CDC6/CENPE/CENPF/KIF25/MAD2L1/NEK2/TTK/TRIP13/DLGAP5/KIF14/NDC80/NCAPH/KIF4A/NCAPG2/CENPK/DSCC1/KIF18A/NUF2/GEN1	20
BP	GO:0007093	mitotic cell cycle checkpoint	20/242	166/18866	3.96e-14	5.99e-12	5.06e-12	BLM/BRCA1/BUB1/CDC6/CDC25C/CENPF/MAD2L1/ORC1/AURKA/TTK/TRIP13/NDC80/GTSE1/ZWILCH/CLSPN/E2F8/TICRR/E2F7/EME1/GEN1	20
BP	GO:0006302	double-strand break repair	24/242	262/18866	5.07e-14	7.21e-12	6.1e-12	BLM/BRCA1/CHEK1/DNA2/FANCB/RAD51/XRCC2/CDC45/RAD54L/TRIP13/RAD51AP1/GINS2/PARPBP/AUNIP/BRIP1/GINS4/MCM8/EME1/ESCO2/MMS22L/GEN1/H4C3/H4-16/H4C9	24
BP	GO:1901990	regulation of mitotic cell cycle phase transition	30/242	448/18866	1.31e-13	1.76e-11	1.49e-11	BLM/BRCA1/BUB1/CDC6/CDC25A/CDC25C/CENPE/CENPF/HMMR/MAD2L1/NEK2/ORC1/RBL1/AURKA/TTK/CDC45/TRIP13/DLGAP5/KIF14/NDC80/PLK4/GTSE1/DTL/CEP72/CLSPN/E2F8/ATAD5/TICRR/E2F7/GEN1	30
BP	GO:1901987	regulation of cell cycle phase transition	31/242	486/18866	1.83e-13	2.32e-11	1.96e-11	BLM/BRCA1/BUB1/CDC6/CDC25A/CDC25C/CENPE/CENPF/CHEK1/HMMR/MAD2L1/NEK2/ORC1/RBL1/AURKA/TTK/CDC45/TRIP13/DLGAP5/KIF14/NDC80/PLK4/GTSE1/DTL/CEP72/CLSPN/E2F8/ATAD5/TICRR/E2F7/GEN1	31
BP	GO:0051783	regulation of nuclear division	20/242	188/18866	4.3e-13	5.2e-11	4.4e-11	BUB1/CDC6/CDC25C/CENPE/CENPF/CHEK1/DAZL/DMRT1/KIF25/MAD2L1/NEK2/AURKA/TTK/TRIP13/KIF20B/DLGAP5/NDC80/BORA/HORMAD1/GEN1	20
BP	GO:0010948	negative regulation of cell cycle process	26/242	359/18866	1.06e-12	1.21e-10	1.03e-10	BLM/BRCA1/BUB1/CDC6/CDC25C/CENPF/CHEK1/DMRT1/KIF25/MAD2L1/NEK2/ORC1/RAD51/RBL1/AURKA/TTK/TRIP13/NDC80/GTSE1/DTL/CLSPN/E2F8/HORMAD1/TICRR/E2F7/GEN1	26
BP	GO:0071824	protein-DNA complex subunit organization	23/242	282/18866	2.01e-12	2.2e-10	1.86e-10	BRDT/CENPA/CENPE/CENPF/CENPI/RAD51/CDC45/PIWIL1/DLGAP5/OIP5/HJURP/CENPK/CENPL/H1-5/H3C2/H4C3/H1-4/H2BC7/H2BC17/H2BC9/H3C6/H4-16/H4C9	23
BP	GO:0031570	DNA integrity checkpoint	18/242	161/18866	2.83e-12	2.98e-10	2.52e-10	BLM/BRCA1/CDC6/CDC25C/CHEK1/DNA2/ORC1/AURKA/CDC45/GTSE1/DTL/CLSPN/E2F8/WDR76/BRIP1/TICRR/E2F7/EME1	18
BP	GO:0000725	recombinational repair	17/242	140/18866	3.01e-12	3.03e-10	2.57e-10	BLM/BRCA1/CHEK1/FANCB/RAD51/XRCC2/CDC45/RAD54L/RAD51AP1/GINS2/PARPBP/AUNIP/GINS4/MCM8/MMS22L/GEN1/HROB	17
BP	GO:0007088	regulation of mitotic nuclear division	18/242	163/18866	3.5e-12	3.39e-10	2.86e-10	BUB1/CDC6/CDC25C/CENPE/CENPF/CHEK1/DMRT1/KIF25/MAD2L1/NEK2/AURKA/TTK/TRIP13/KIF20B/DLGAP5/NDC80/BORA/GEN1	18
BP	GO:0034508	centromere complex assembly	12/242	56/18866	5.12e-12	4.76e-10	4.02e-10	CENPA/CENPE/CENPF/CENPI/DLGAP5/OIP5/HJURP/CENPK/CENPL/H4C3/H4-16/H4C9	12
BP	GO:0065004	protein-DNA complex assembly	21/242	243/18866	6.34e-12	5.68e-10	4.8e-10	CENPA/CENPE/CENPF/CENPI/RAD51/CDC45/DLGAP5/OIP5/HJURP/CENPK/CENPL/H1-5/H3C2/H4C3/H1-4/H2BC7/H2BC17/H2BC9/H3C6/H4-16/H4C9	21
BP	GO:0034728	nucleosome organization	18/242	183/18866	2.5e-11	2.16e-09	1.83e-09	BRDT/CENPA/CENPI/PIWIL1/OIP5/HJURP/CENPK/CENPL/H1-5/H3C2/H4C3/H1-4/H2BC7/H2BC17/H2BC9/H3C6/H4-16/H4C9	18
BP	GO:0000724	double-strand break repair via homologous recombination	16/242	138/18866	2.73e-11	2.27e-09	1.92e-09	BLM/BRCA1/CHEK1/FANCB/RAD51/XRCC2/CDC45/RAD54L/RAD51AP1/GINS2/PARPBP/AUNIP/GINS4/MCM8/MMS22L/GEN1	16
BP	GO:0006323	DNA packaging	20/242	240/18866	3.99e-11	3.21e-09	2.71e-09	CENPA/CENPI/PIWIL1/OIP5/NCAPH/NCAPG2/HJURP/CENPK/TET1/CENPL/H1-5/H3C2/H4C3/H1-4/H2BC7/H2BC17/H2BC9/H3C6/H4-16/H4C9	20
BP	GO:1901988	negative regulation of cell cycle phase transition	21/242	270/18866	4.68e-11	3.65e-09	3.08e-09	BLM/BRCA1/BUB1/CDC6/CDC25C/CENPF/CHEK1/MAD2L1/ORC1/RBL1/AURKA/TTK/TRIP13/NDC80/GTSE1/DTL/CLSPN/E2F8/TICRR/E2F7/GEN1	21
BP	GO:1902749	regulation of cell cycle G2/M phase transition	19/242	217/18866	5.31e-11	4.01e-09	3.39e-09	BLM/BRCA1/CDC6/CDC25A/CDC25C/CENPF/CHEK1/HMMR/NEK2/ORC1/AURKA/KIF14/PLK4/GTSE1/DTL/CEP72/CLSPN/ATAD5/TICRR	19
BP	GO:0006334	nucleosome assembly	16/242	145/18866	5.82e-11	4.26e-09	3.6e-09	CENPA/CENPI/OIP5/HJURP/CENPK/CENPL/H1-5/H3C2/H4C3/H1-4/H2BC7/H2BC17/H2BC9/H3C6/H4-16/H4C9	16
BP	GO:0045930	negative regulation of mitotic cell cycle	23/242	341/18866	9.58e-11	6.81e-09	5.76e-09	BLM/BRCA1/BUB1/CDC6/CDC25C/CENPF/CHEK1/KIF25/MAD2L1/ORC1/RBL1/AURKA/TTK/TRIP13/NDC80/GTSE1/ZWILCH/CLSPN/E2F8/TICRR/E2F7/EME1/GEN1	23
BP	GO:0022412	cellular process involved in reproduction in multicellular organism	24/242	375/18866	1.08e-10	7.49e-09	6.33e-09	BRDT/DAZL/DMRT1/FANCA/NPPC/PAEP/SPINK2/AURKA/TTK/ZP3/PIWIL1/TRIP13/NCAPH/CABYR/LIN28A/KIF18A/BRIP1/HORMAD1/MAEL/TDRD12/TDRD5/SPDYA/ASPM/NANOS1	24
BP	GO:0051784	negative regulation of nuclear division	11/242	60/18866	2.43e-10	1.63e-08	1.38e-08	BUB1/CENPF/CHEK1/DMRT1/KIF25/MAD2L1/TTK/TRIP13/NDC80/HORMAD1/GEN1	11
BP	GO:0090068	positive regulation of cell cycle process	21/242	302/18866	3.73e-10	2.44e-08	2.06e-08	BRCA1/CDC6/CDC25A/CDC25C/DAZL/DMRT1/MAD2L1/AURKA/CDC45/KIF20B/DLGAP5/KIF14/NDC80/PLK4/POC1A/GTSE1/DTL/E2F8/ATAD5/E2F7/GEN1	21
BP	GO:0044839	cell cycle G2/M phase transition	20/242	273/18866	3.99e-10	2.54e-08	2.14e-08	BLM/BRCA1/CDC6/CDC25A/CDC25C/CENPF/CHEK1/HMMR/NEK2/ORC1/AURKA/KIF14/PLK4/GTSE1/DTL/CEP72/CLSPN/BORA/ATAD5/TICRR	20
BP	GO:0006333	chromatin assembly or disassembly	18/242	220/18866	5.25e-10	3.22e-08	2.72e-08	CENPA/CENPI/OIP5/HJURP/CENPK/SUV39H2/TET1/CENPL/H1-5/H3C2/H4C3/H1-4/H2BC7/H2BC17/H2BC9/H3C6/H4-16/H4C9	18
BP	GO:1902850	microtubule cytoskeleton organization involved in mitosis	15/242	144/18866	5.33e-10	3.22e-08	2.72e-08	CENPA/CENPE/MAD2L1/NEK2/STIL/AURKA/TTK/DLGAP5/NDC80/KIF4A/POC1A/SPC25/BORA/NUF2/WDR62	15
BP	GO:0031497	chromatin assembly	17/242	195/18866	6.05e-10	3.57e-08	3.02e-08	CENPA/CENPI/OIP5/HJURP/CENPK/TET1/CENPL/H1-5/H3C2/H4C3/H1-4/H2BC7/H2BC17/H2BC9/H3C6/H4-16/H4C9	17
BP	GO:1901991	negative regulation of mitotic cell cycle phase transition	19/242	251/18866	6.42e-10	3.69e-08	3.12e-08	BLM/BRCA1/BUB1/CDC6/CDC25C/CENPF/MAD2L1/ORC1/RBL1/AURKA/TTK/TRIP13/NDC80/GTSE1/CLSPN/E2F8/TICRR/E2F7/GEN1	19
BP	GO:0007098	centrosome cycle	14/242	125/18866	7.77e-10	4.37e-08	3.69e-08	BRCA1/CHEK1/KIF25/NEK2/STIL/AURKA/XRCC2/NDC80/PLK4/POC1A/CEP72/SASS6/WDR62/GEN1	14
BP	GO:0045787	positive regulation of cell cycle	23/242	396/18866	1.78e-09	9.8e-08	8.29e-08	BRCA1/CDC6/CDC25A/CDC25C/CHEK1/DAZL/DMRT1/MAD2L1/AURKA/CDC45/KIF20B/DLGAP5/KIF14/NDC80/PLK4/POC1A/GTSE1/DTL/E2F8/ATAD5/E2F7/SPDYA/GEN1	23
BP	GO:0007051	spindle organization	16/242	183/18866	1.88e-09	1.01e-07	8.55e-08	CENPE/NEK2/STIL/AURKA/TTK/DLGAP5/NDC80/KIF4A/POC1A/CEP72/SPC25/AUNIP/BORA/NUF2/ASPM/WDR62	16
BP	GO:0030071	regulation of mitotic metaphase/anaphase transition	10/242	56/18866	2.13e-09	1.12e-07	9.44e-08	BUB1/CDC6/CENPE/CENPF/MAD2L1/TTK/TRIP13/DLGAP5/NDC80/GEN1	10
BP	GO:0031023	microtubule organizing center organization	14/242	136/18866	2.38e-09	1.22e-07	1.03e-07	BRCA1/CHEK1/KIF25/NEK2/STIL/AURKA/XRCC2/NDC80/PLK4/POC1A/CEP72/SASS6/WDR62/GEN1	14
BP	GO:0051304	chromosome separation	12/242	94/18866	2.85e-09	1.44e-07	1.21e-07	BUB1/CDC6/CENPE/CENPF/MAD2L1/TTK/TRIP13/DLGAP5/NDC80/NCAPH/EME1/GEN1	12
BP	GO:0007091	metaphase/anaphase transition of mitotic cell cycle	10/242	58/18866	3.05e-09	1.45e-07	1.23e-07	BUB1/CDC6/CENPE/CENPF/MAD2L1/TTK/TRIP13/DLGAP5/NDC80/GEN1	10
BP	GO:1902099	regulation of metaphase/anaphase transition of cell cycle	10/242	58/18866	3.05e-09	1.45e-07	1.23e-07	BUB1/CDC6/CENPE/CENPF/MAD2L1/TTK/TRIP13/DLGAP5/NDC80/GEN1	10
BP	GO:0034080	CENP-A containing nucleosome assembly	9/242	43/18866	3.13e-09	1.45e-07	1.23e-07	CENPA/CENPI/OIP5/HJURP/CENPK/CENPL/H4C3/H4-16/H4C9	9
BP	GO:0061641	CENP-A containing chromatin organization	9/242	43/18866	3.13e-09	1.45e-07	1.23e-07	CENPA/CENPI/OIP5/HJURP/CENPK/CENPL/H4C3/H4-16/H4C9	9
BP	GO:0043486	histone exchange	10/242	59/18866	3.63e-09	1.65e-07	1.4e-07	CENPA/CENPI/PIWIL1/OIP5/HJURP/CENPK/CENPL/H4C3/H4-16/H4C9	10
BP	GO:0007052	mitotic spindle organization	13/242	118/18866	3.9e-09	1.74e-07	1.47e-07	CENPE/NEK2/STIL/AURKA/TTK/DLGAP5/NDC80/KIF4A/POC1A/SPC25/BORA/NUF2/WDR62	13
BP	GO:0044784	metaphase/anaphase transition of cell cycle	10/242	60/18866	4.3e-09	1.89e-07	1.6e-07	BUB1/CDC6/CENPE/CENPF/MAD2L1/TTK/TRIP13/DLGAP5/NDC80/GEN1	10
BP	GO:0010965	regulation of mitotic sister chromatid separation	10/242	61/18866	5.09e-09	2.2e-07	1.86e-07	BUB1/CDC6/CENPE/CENPF/MAD2L1/TTK/TRIP13/DLGAP5/NDC80/GEN1	10
BP	GO:0010389	regulation of G2/M transition of mitotic cell cycle	16/242	200/18866	6.82e-09	2.89e-07	2.44e-07	BLM/BRCA1/CDC6/CDC25A/CDC25C/CENPF/HMMR/NEK2/ORC1/AURKA/KIF14/PLK4/DTL/CEP72/CLSPN/TICRR	16
BP	GO:0061982	meiosis I cell cycle process	13/242	124/18866	7.18e-09	2.96e-07	2.5e-07	BRDT/CDC25A/CDC25C/RAD51/AURKA/RAD54L/TRIP13/BRIP1/MND1/HORMAD1/MAEL/EME1/SYCE2	13
BP	GO:0031055	chromatin remodeling at centromere	9/242	47/18866	7.22e-09	2.96e-07	2.5e-07	CENPA/CENPI/OIP5/HJURP/CENPK/CENPL/H4C3/H4-16/H4C9	9
BP	GO:0051383	kinetochore organization	7/242	22/18866	7.58e-09	3.06e-07	2.58e-07	CENPA/CENPE/CENPF/DLGAP5/NDC80/CENPK/NUF2	7
BP	GO:0051306	mitotic sister chromatid separation	10/242	64/18866	8.27e-09	3.28e-07	2.77e-07	BUB1/CDC6/CENPE/CENPF/MAD2L1/TTK/TRIP13/DLGAP5/NDC80/GEN1	10
BP	GO:0000077	DNA damage checkpoint	14/242	151/18866	9.33e-09	3.64e-07	3.07e-07	BLM/BRCA1/CDC25C/CHEK1/AURKA/GTSE1/DTL/CLSPN/E2F8/WDR76/BRIP1/TICRR/E2F7/EME1	14
BP	GO:1905818	regulation of chromosome separation	10/242	66/18866	1.13e-08	4.32e-07	3.65e-07	BUB1/CDC6/CENPE/CENPF/MAD2L1/TTK/TRIP13/DLGAP5/NDC80/GEN1	10
BP	GO:0051983	regulation of chromosome segregation	12/242	107/18866	1.28e-08	4.82e-07	4.08e-07	BUB1/CDC6/CENPE/CENPF/MAD2L1/NEK2/TTK/TRIP13/DLGAP5/NDC80/HORMAD1/GEN1	12
BP	GO:0045839	negative regulation of mitotic nuclear division	9/242	52/18866	1.84e-08	6.75e-07	5.71e-07	BUB1/CENPF/CHEK1/KIF25/MAD2L1/TTK/TRIP13/NDC80/GEN1	9
BP	GO:0051445	regulation of meiotic cell cycle	9/242	52/18866	1.84e-08	6.75e-07	5.71e-07	CDC25A/CDC25C/DAZL/DMRT1/NPPC/TTK/TRIP13/HORMAD1/ASPM	9
BP	GO:0006336	DNA replication-independent nucleosome assembly	9/242	53/18866	2.2e-08	7.93e-07	6.7e-07	CENPA/CENPI/OIP5/HJURP/CENPK/CENPL/H4C3/H4-16/H4C9	9
BP	GO:0006338	chromatin remodeling	16/242	218/18866	2.32e-08	8.26e-07	6.98e-07	BRDT/CENPA/CENPI/PIWIL1/OIP5/FOXP3/HJURP/CENPK/SUV39H2/TET1/CENPL/H3C2/H4C3/H3C6/H4-16/H4C9	16
BP	GO:0034724	DNA replication-independent nucleosome organization	9/242	54/18866	2.61e-08	9.13e-07	7.72e-07	CENPA/CENPI/OIP5/HJURP/CENPK/CENPL/H4C3/H4-16/H4C9	9
BP	GO:0033047	regulation of mitotic sister chromatid segregation	10/242	72/18866	2.68e-08	9.24e-07	7.81e-07	BUB1/CDC6/CENPE/CENPF/MAD2L1/TTK/TRIP13/DLGAP5/NDC80/GEN1	10
BP	GO:0000086	G2/M transition of mitotic cell cycle	17/242	254/18866	3.28e-08	1.12e-06	9.45e-07	BLM/BRCA1/CDC6/CDC25A/CDC25C/CENPF/HMMR/NEK2/ORC1/AURKA/KIF14/PLK4/DTL/CEP72/CLSPN/BORA/TICRR	17
BP	GO:0000082	G1/S transition of mitotic cell cycle	18/242	287/18866	3.48e-08	1.17e-06	9.89e-07	CDC6/CDC25A/CDC25C/CDKN3/ORC1/POLE2/RBL1/AURKA/CDC45/KIF14/ORC6/GTSE1/MCM10/E2F8/MCM8/TRIM71/E2F7/SPDYA	18
BP	GO:0007292	female gamete generation	13/242	142/18866	3.71e-08	1.23e-06	1.04e-06	DAZL/NPPC/AURKA/TTK/ZP3/TRIP13/NCAPH/HORMAD1/MCM8/TDRD5/ASPM/NANOS1/HROB	13
BP	GO:0000076	DNA replication checkpoint	6/242	17/18866	4.6e-08	1.5e-06	1.27e-06	CDC6/DNA2/ORC1/CDC45/CLSPN/TICRR	6
BP	GO:0046605	regulation of centrosome cycle	9/242	59/18866	5.83e-08	1.88e-06	1.59e-06	BRCA1/CHEK1/KIF25/NEK2/STIL/AURKA/PLK4/POC1A/GEN1	9
BP	GO:2001251	negative regulation of chromosome organization	13/242	148/18866	6.08e-08	1.93e-06	1.64e-06	BRCA1/BUB1/CENPF/DNMT3B/MAD2L1/TTK/TRIP13/NDC80/FOXP3/TET1/GEN1/H1-5/H1-4	13
BP	GO:0040029	regulation of gene expression, epigenetic	15/242	209/18866	8.67e-08	2.72e-06	2.3e-06	BRCA1/CHEK1/DNMT3B/CDC45/TAF1A/H1-5/H3C2/H4C3/H1-4/H2AC17/H2AC13/H3C6/H4-16/H4C9/POLR1G	15
BP	GO:0044843	cell cycle G1/S phase transition	18/242	310/18866	1.12e-07	3.47e-06	2.93e-06	CDC6/CDC25A/CDC25C/CDKN3/ORC1/POLE2/RBL1/AURKA/CDC45/KIF14/ORC6/GTSE1/MCM10/E2F8/MCM8/TRIM71/E2F7/SPDYA	18
BP	GO:0033045	regulation of sister chromatid segregation	10/242	84/18866	1.2e-07	3.69e-06	3.12e-06	BUB1/CDC6/CENPE/CENPF/MAD2L1/TTK/TRIP13/DLGAP5/NDC80/GEN1	10
BP	GO:0000018	regulation of DNA recombination	11/242	107/18866	1.29e-07	3.91e-06	3.3e-06	BLM/CHEK1/FANCB/RAD51/TNFSF4/RAD51AP1/FOXP3/PARPBP/ATAD5/H1-5/H1-4	11
BP	GO:0044774	mitotic DNA integrity checkpoint	11/242	108/18866	1.42e-07	4.25e-06	3.59e-06	BLM/CDC6/CDC25C/ORC1/AURKA/GTSE1/CLSPN/E2F8/TICRR/E2F7/EME1	11
BP	GO:0033044	regulation of chromosome organization	19/242	356/18866	1.84e-07	5.42e-06	4.58e-06	BRCA1/BUB1/CDC6/CENPE/CENPF/CHEK1/DNMT3B/MAD2L1/NEK2/TTK/CDC45/TRIP13/DLGAP5/NDC80/FOXP3/TET1/GEN1/H1-5/H1-4	19
BP	GO:0051298	centrosome duplication	9/242	68/18866	2.07e-07	5.83e-06	4.93e-06	BRCA1/STIL/NDC80/PLK4/POC1A/CEP72/SASS6/WDR62/GEN1	9
BP	GO:0007094	mitotic spindle assembly checkpoint	7/242	34/18866	2.1e-07	5.83e-06	4.93e-06	BUB1/CENPF/MAD2L1/TTK/TRIP13/NDC80/GEN1	7
BP	GO:0031577	spindle checkpoint	7/242	34/18866	2.1e-07	5.83e-06	4.93e-06	BUB1/CENPF/MAD2L1/TTK/TRIP13/NDC80/GEN1	7
BP	GO:0071173	spindle assembly checkpoint	7/242	34/18866	2.1e-07	5.83e-06	4.93e-06	BUB1/CENPF/MAD2L1/TTK/TRIP13/NDC80/GEN1	7
BP	GO:0071174	mitotic spindle checkpoint	7/242	34/18866	2.1e-07	5.83e-06	4.93e-06	BUB1/CENPF/MAD2L1/TTK/TRIP13/NDC80/GEN1	7
BP	GO:0043044	ATP-dependent chromatin remodeling	10/242	90/18866	2.33e-07	6.41e-06	5.42e-06	CENPA/CENPI/PIWIL1/OIP5/HJURP/CENPK/CENPL/H4C3/H4-16/H4C9	10
BP	GO:2000241	regulation of reproductive process	13/242	170/18866	3.09e-07	8.39e-06	7.09e-06	CDC25A/CDC25C/DAZL/DMRT1/NPPC/PAEP/AURKA/TTK/ZP3/TRIP13/HORMAD1/UMODL1/ASPM	13
BP	GO:0045841	negative regulation of mitotic metaphase/anaphase transition	7/242	36/18866	3.19e-07	8.46e-06	7.15e-06	BUB1/CENPF/MAD2L1/TTK/TRIP13/NDC80/GEN1	7
BP	GO:0045132	meiotic chromosome segregation	10/242	93/18866	3.19e-07	8.46e-06	7.15e-06	BUB1/TTK/TRIP13/NCAPH/NUF2/BRIP1/HORMAD1/MAEL/EME1/SYCE2	10
BP	GO:0007127	meiosis I	11/242	119/18866	3.84e-07	1.01e-05	8.54e-06	BRDT/RAD51/AURKA/RAD54L/TRIP13/BRIP1/MND1/HORMAD1/MAEL/EME1/SYCE2	11
BP	GO:1902100	negative regulation of metaphase/anaphase transition of cell cycle	7/242	37/18866	3.89e-07	1.01e-05	8.54e-06	BUB1/CENPF/MAD2L1/TTK/TRIP13/NDC80/GEN1	7
BP	GO:0010639	negative regulation of organelle organization	20/242	416/18866	4.6e-07	1.18e-05	9.99e-06	BRCA1/BUB1/CENPF/CHEK1/DMRT1/DNMT3B/KIF25/MAD2L1/NEK2/TTK/TRIP13/NDC80/FOXP3/TBC1D7/TET1/HORMAD1/GEN1/H1-5/H1-4/CRACD	20
BP	GO:0007281	germ cell development	16/242	275/18866	5.64e-07	1.42e-05	1.2e-05	DAZL/DMRT1/NPPC/PAEP/SPINK2/AURKA/ZP3/PIWIL1/TRIP13/CABYR/LIN28A/BRIP1/HORMAD1/TDRD5/ASPM/NANOS1	16
BP	GO:0006270	DNA replication initiation	7/242	39/18866	5.68e-07	1.42e-05	1.2e-05	CDC6/ORC1/POLE2/CDC45/ORC6/MCM10/TICRR	7
BP	GO:2000816	negative regulation of mitotic sister chromatid separation	7/242	39/18866	5.68e-07	1.42e-05	1.2e-05	BUB1/CENPF/MAD2L1/TTK/TRIP13/NDC80/GEN1	7
BP	GO:1905819	negative regulation of chromosome separation	7/242	40/18866	6.81e-07	1.67e-05	1.41e-05	BUB1/CENPF/MAD2L1/TTK/TRIP13/NDC80/GEN1	7
BP	GO:0045814	negative regulation of gene expression, epigenetic	11/242	126/18866	6.85e-07	1.67e-05	1.41e-05	DNMT3B/CDC45/H1-5/H3C2/H4C3/H1-4/H2AC17/H2AC13/H3C6/H4-16/H4C9	11
BP	GO:0034401	chromatin organization involved in regulation of transcription	12/242	156/18866	8.33e-07	2.01e-05	1.7e-05	CHEK1/CDC45/TET1/H1-5/H3C2/H4C3/H1-4/H2AC17/H2AC13/H3C6/H4-16/H4C9	12
BP	GO:0033048	negative regulation of mitotic sister chromatid segregation	7/242	42/18866	9.64e-07	2.31e-05	1.95e-05	BUB1/CENPF/MAD2L1/TTK/TRIP13/NDC80/GEN1	7
BP	GO:0070507	regulation of microtubule cytoskeleton organization	13/242	190/18866	1.1e-06	2.61e-05	2.2e-05	BRCA1/CHEK1/KIF25/NEK2/STIL/AURKA/PLK4/POC1A/BORA/KIF18A/SKA1/SKA3/GEN1	13
BP	GO:0051052	regulation of DNA metabolic process	18/242	365/18866	1.22e-06	2.87e-05	2.43e-05	BLM/BRCA1/CHEK1/FANCB/NEK2/NPPC/RAD51/TNFSF4/RAD51AP1/FOXP3/PARPBP/AUNIP/DSCC1/ATAD5/ZNF93/TICRR/H1-5/H1-4	18
BP	GO:0051447	negative regulation of meiotic cell cycle	5/242	16/18866	1.3e-06	3.01e-05	2.55e-05	DMRT1/NPPC/TTK/TRIP13/HORMAD1	5
BP	GO:0033046	negative regulation of sister chromatid segregation	7/242	44/18866	1.34e-06	3.08e-05	2.61e-05	BUB1/CENPF/MAD2L1/TTK/TRIP13/NDC80/GEN1	7
BP	GO:0051985	negative regulation of chromosome segregation	7/242	45/18866	1.57e-06	3.58e-05	3.03e-05	BUB1/CENPF/MAD2L1/TTK/TRIP13/NDC80/GEN1	7
BP	GO:0044786	cell cycle DNA replication	8/242	65/18866	1.75e-06	3.96e-05	3.35e-05	DNA2/POLE2/RAD51/CDC45/GINS1/E2F8/ATAD5/E2F7	8
BP	GO:0051382	kinetochore assembly	5/242	17/18866	1.82e-06	4.05e-05	3.42e-05	CENPA/CENPE/CENPF/DLGAP5/CENPK	5
BP	GO:0045931	positive regulation of mitotic cell cycle	12/242	168/18866	1.83e-06	4.05e-05	3.42e-05	CDC6/CDC25A/CDC25C/DMRT1/MAD2L1/AURKA/CDC45/KIF20B/DLGAP5/NDC80/DTL/GEN1	12
BP	GO:0060968	regulation of gene silencing	11/242	140/18866	1.95e-06	4.29e-05	3.63e-05	CDC45/LIN28A/MAEL/TRIM71/H1-5/H3C2/H4C3/H1-4/H3C6/H4-16/H4C9	11
BP	GO:0007140	male meiotic nuclear division	7/242	47/18866	2.13e-06	4.63e-05	3.92e-05	BRDT/FANCA/TRIP13/KIF18A/MAEL/TDRD12/SPDYA	7
BP	GO:0097549	chromatin organization involved in negative regulation of transcription	11/242	143/18866	2.4e-06	5.19e-05	4.39e-05	CDC45/TET1/H1-5/H3C2/H4C3/H1-4/H2AC17/H2AC13/H3C6/H4-16/H4C9	11
BP	GO:0032392	DNA geometric change	10/242	116/18866	2.49e-06	5.28e-05	4.46e-05	BLM/DNA2/RAD51/RAD54L/GINS2/ERCC6L/DSCC1/BRIP1/GINS4/MCM8	10
BP	GO:0051782	negative regulation of cell division	5/242	18/18866	2.49e-06	5.28e-05	4.46e-05	BLM/ORC6/E2F8/E2F7/ASPM	5
BP	GO:0048477	oogenesis	9/242	91/18866	2.55e-06	5.35e-05	4.52e-05	DAZL/NPPC/AURKA/ZP3/TRIP13/HORMAD1/TDRD5/ASPM/NANOS1	9
BP	GO:0032886	regulation of microtubule-based process	14/242	240/18866	2.82e-06	5.89e-05	4.98e-05	BRCA1/CHEK1/KIF25/NEK2/STIL/AURKA/PLK4/POC1A/BORA/KIF18A/CCDC65/SKA1/SKA3/GEN1	14
BP	GO:0044818	mitotic G2/M transition checkpoint	6/242	32/18866	2.87e-06	5.93e-05	5.01e-05	BLM/BRCA1/CDC6/ORC1/CLSPN/TICRR	6
BP	GO:0070192	chromosome organization involved in meiotic cell cycle	8/242	70/18866	3.11e-06	6.36e-05	5.38e-05	BUB1/RAD51/TRIP13/NCAPH/BRIP1/HORMAD1/MAEL/SYCE2	8
BP	GO:0072401	signal transduction involved in DNA integrity checkpoint	8/242	73/18866	4.28e-06	8.62e-05	7.29e-05	BRCA1/CDC25C/CHEK1/AURKA/GTSE1/DTL/E2F8/E2F7	8
BP	GO:0072422	signal transduction involved in DNA damage checkpoint	8/242	73/18866	4.28e-06	8.62e-05	7.29e-05	BRCA1/CDC25C/CHEK1/AURKA/GTSE1/DTL/E2F8/E2F7	8
BP	GO:0072395	signal transduction involved in cell cycle checkpoint	8/242	74/18866	4.74e-06	9.48e-05	8.01e-05	BRCA1/CDC25C/CHEK1/AURKA/GTSE1/DTL/E2F8/E2F7	8
BP	GO:0031297	replication fork processing	6/242	35/18866	4.98e-06	9.86e-05	8.33e-05	BLM/DNA2/RAD51/EME1/MMS22L/GEN1	6
BP	GO:0033314	mitotic DNA replication checkpoint	4/242	10/18866	5.22e-06	0.000103	8.67e-05	CDC6/ORC1/CLSPN/TICRR	4
BP	GO:0031572	G2 DNA damage checkpoint	6/242	36/18866	5.91e-06	0.000115	9.74e-05	BLM/BRCA1/CHEK1/DTL/CLSPN/TICRR	6
BP	GO:0044773	mitotic DNA damage checkpoint	9/242	101/18866	6.07e-06	0.000117	9.92e-05	BLM/CDC25C/AURKA/GTSE1/CLSPN/E2F8/TICRR/E2F7/EME1	9
BP	GO:0036297	interstrand cross-link repair	7/242	55/18866	6.29e-06	0.000121	0.000102	FANCA/FANCB/RAD51/RAD51AP1/MCM8/EME1/HROB	7
BP	GO:0007099	centriole replication	6/242	37/18866	6.98e-06	0.000133	0.000112	BRCA1/STIL/PLK4/CEP72/SASS6/WDR62	6
BP	GO:0001824	blastocyst development	9/242	104/18866	7.72e-06	0.000146	0.000123	NEK2/ZP3/GINS1/NCAPG2/TET1/HORMAD1/GINS4/ST8SIA6/ZBED6	9
BP	GO:0045835	negative regulation of meiotic nuclear division	4/242	11/18866	8.12e-06	0.000152	0.000129	DMRT1/TTK/TRIP13/HORMAD1	4
BP	GO:0032508	DNA duplex unwinding	9/242	108/18866	1.05e-05	0.000194	0.000164	BLM/DNA2/RAD51/GINS2/ERCC6L/DSCC1/BRIP1/GINS4/MCM8	9
BP	GO:1902750	negative regulation of cell cycle G2/M phase transition	9/242	108/18866	1.05e-05	0.000194	0.000164	BLM/BRCA1/CDC6/CHEK1/ORC1/AURKA/DTL/CLSPN/TICRR	9
BP	GO:0098534	centriole assembly	6/242	40/18866	1.12e-05	0.000204	0.000173	BRCA1/STIL/PLK4/CEP72/SASS6/WDR62	6
BP	GO:2000242	negative regulation of reproductive process	7/242	60/18866	1.13e-05	0.000206	0.000174	DMRT1/NPPC/PAEP/TTK/ZP3/TRIP13/HORMAD1	7
BP	GO:0051302	regulation of cell division	11/242	171/18866	1.34e-05	0.000242	0.000204	BLM/CDC6/RBL1/AURKA/KIF20B/KIF14/PLK4/ORC6/E2F8/E2F7/ASPM	11
BP	GO:0006275	regulation of DNA replication	9/242	112/18866	1.41e-05	0.000253	0.000214	BLM/CDC6/DNA2/DSCC1/E2F8/ATAD5/TICRR/E2F7/ESCO2	9
BP	GO:0032200	telomere organization	11/242	174/18866	1.58e-05	0.000281	0.000237	BLM/DNA2/NEK2/POLE2/RAD51/EXO1/H3C2/H4C3/H3C6/H4-16/H4C9	11
BP	GO:0045005	DNA-dependent DNA replication maintenance of fidelity	6/242	44/18866	1.97e-05	0.000344	0.000291	BLM/DNA2/RAD51/EME1/MMS22L/GEN1	6
BP	GO:0045910	negative regulation of DNA recombination	6/242	44/18866	1.97e-05	0.000344	0.000291	BLM/FANCB/FOXP3/PARPBP/H1-5/H1-4	6
BP	GO:0007100	mitotic centrosome separation	4/242	14/18866	2.39e-05	0.000415	0.000351	CHEK1/KIF25/NEK2/AURKA	4
BP	GO:0048599	oocyte development	6/242	47/18866	2.89e-05	0.0005	0.000422	DAZL/NPPC/AURKA/ZP3/TRIP13/TDRD5	6
BP	GO:0051299	centrosome separation	4/242	15/18866	3.23e-05	0.000553	0.000467	CHEK1/KIF25/NEK2/AURKA	4
BP	GO:0051053	negative regulation of DNA metabolic process	9/242	127/18866	3.86e-05	0.000657	0.000555	BLM/FANCB/NPPC/FOXP3/PARPBP/AUNIP/ZNF93/H1-5/H1-4	9
BP	GO:0007143	female meiotic nuclear division	5/242	31/18866	4.31e-05	0.000729	0.000616	DAZL/AURKA/TTK/TRIP13/NCAPH	5
BP	GO:0006335	DNA replication-dependent nucleosome assembly	5/242	32/18866	5.06e-05	0.000843	0.000712	H3C2/H4C3/H3C6/H4-16/H4C9	5
BP	GO:0034723	DNA replication-dependent nucleosome organization	5/242	32/18866	5.06e-05	0.000843	0.000712	H3C2/H4C3/H3C6/H4-16/H4C9	5
BP	GO:0009994	oocyte differentiation	6/242	52/18866	5.2e-05	0.000861	0.000728	DAZL/NPPC/AURKA/ZP3/TRIP13/TDRD5	6
BP	GO:0042770	signal transduction in response to DNA damage	9/242	133/18866	5.55e-05	0.000912	0.000771	BRCA1/CDC25C/CHEK1/AURKA/GTSE1/DTL/E2F8/ATAD5/E2F7	9
BP	GO:0040020	regulation of meiotic nuclear division	5/242	33/18866	5.9e-05	0.000963	0.000814	DAZL/DMRT1/TTK/TRIP13/HORMAD1	5
BP	GO:0050000	chromosome localization	7/242	79/18866	6.93e-05	0.001116	0.000943	CENPE/CENPF/DLGAP5/KIF14/NDC80/KIF18A/NUF2	7
BP	GO:0051303	establishment of chromosome localization	7/242	79/18866	6.93e-05	0.001116	0.000943	CENPE/CENPF/DLGAP5/KIF14/NDC80/KIF18A/NUF2	7
BP	GO:0007131	reciprocal meiotic recombination	6/242	55/18866	7.18e-05	0.001149	0.000971	RAD51/RAD54L/TRIP13/BRIP1/MND1/EME1	6
BP	GO:0035825	homologous recombination	6/242	56/18866	7.95e-05	0.001264	0.001069	RAD51/RAD54L/TRIP13/BRIP1/MND1/EME1	6
BP	GO:0006271	DNA strand elongation involved in DNA replication	4/242	19/18866	8.8e-05	0.00139	0.001175	DNA2/GINS1/GINS2/GINS4	4
BP	GO:0033260	nuclear DNA replication	6/242	60/18866	0.000117	0.001844	0.001559	DNA2/POLE2/RAD51/CDC45/GINS1/ATAD5	6
BP	GO:0060964	regulation of gene silencing by miRNA	8/242	116/18866	0.000126	0.001966	0.001662	LIN28A/MAEL/TRIM71/H3C2/H4C3/H3C6/H4-16/H4C9	8
BP	GO:0051310	metaphase plate congression	6/242	61/18866	0.000129	0.001997	0.001688	CENPE/CENPF/KIF14/NDC80/KIF18A/NUF2	6
BP	GO:0000183	rDNA heterochromatin assembly	5/242	40/18866	0.000152	0.00234	0.001978	H3C2/H4C3/H3C6/H4-16/H4C9	5
BP	GO:0032465	regulation of cytokinesis	7/242	90/18866	0.000158	0.002411	0.002038	CDC6/AURKA/KIF20B/KIF14/PLK4/E2F8/E2F7	7
BP	GO:0060147	regulation of posttranscriptional gene silencing	8/242	120/18866	0.00016	0.002411	0.002038	LIN28A/MAEL/TRIM71/H3C2/H4C3/H3C6/H4-16/H4C9	8
BP	GO:0060966	regulation of gene silencing by RNA	8/242	120/18866	0.00016	0.002411	0.002038	LIN28A/MAEL/TRIM71/H3C2/H4C3/H3C6/H4-16/H4C9	8
BP	GO:1905268	negative regulation of chromatin organization	6/242	64/18866	0.000169	0.002531	0.002139	BRCA1/DNMT3B/FOXP3/TET1/H1-5/H1-4	6
BP	GO:0072331	signal transduction by p53 class mediator	12/242	267/18866	0.000181	0.002703	0.002285	BLM/BRCA1/CDC25C/CHEK1/DNA2/AURKA/EXO1/GTSE1/E2F8/ATAD5/BRIP1/E2F7	12
BP	GO:1903429	regulation of cell maturation	4/242	24/18866	0.000229	0.0034	0.002874	NPPC/PAEP/AURKA/KIF14	4
BP	GO:0010972	negative regulation of G2/M transition of mitotic cell cycle	7/242	96/18866	0.000237	0.003491	0.002951	BLM/BRCA1/CDC6/ORC1/AURKA/CLSPN/TICRR	7
BP	GO:0000723	telomere maintenance	9/242	161/18866	0.000239	0.003494	0.002954	BLM/DNA2/NEK2/POLE2/RAD51/EXO1/H4C3/H4-16/H4C9	9
BP	GO:0010824	regulation of centrosome duplication	5/242	44/18866	0.000241	0.003503	0.002961	BRCA1/STIL/PLK4/POC1A/GEN1	5
BP	GO:0044728	DNA methylation or demethylation	7/242	98/18866	0.000269	0.003888	0.003287	BRCA1/DNMT3B/APOBEC3B/TET1/MAEL/TDRD12/TDRD5	7
BP	GO:0000729	DNA double-strand break processing	4/242	25/18866	0.00027	0.003888	0.003287	BLM/BRCA1/DNA2/BRIP1	4
BP	GO:0022616	DNA strand elongation	4/242	26/18866	0.000316	0.004522	0.003823	DNA2/GINS1/GINS2/GINS4	4
BP	GO:0031507	heterochromatin assembly	6/242	72/18866	0.000323	0.004587	0.003877	TET1/H3C2/H4C3/H3C6/H4-16/H4C9	6
BP	GO:0007080	mitotic metaphase plate congression	5/242	47/18866	0.000329	0.004629	0.003913	CENPE/KIF14/NDC80/KIF18A/NUF2	5
BP	GO:0010569	regulation of double-strand break repair via homologous recombination	5/242	47/18866	0.000329	0.004629	0.003913	CHEK1/FANCB/RAD51/RAD51AP1/PARPBP	5
BP	GO:0001556	oocyte maturation	4/242	27/18866	0.000367	0.005134	0.00434	DAZL/NPPC/AURKA/TRIP13	4
BP	GO:0000910	cytokinesis	9/242	172/18866	0.000389	0.0054	0.004564	CDC6/CENPA/AURKA/KIF20B/KIF14/PLK4/KIF4A/E2F8/E2F7	9
BP	GO:0007129	homologous chromosome pairing at meiosis	5/242	49/18866	0.000401	0.005507	0.004656	TRIP13/BRIP1/HORMAD1/MAEL/SYCE2	5
BP	GO:0061647	histone H3-K9 modification	5/242	49/18866	0.000401	0.005507	0.004656	BRCA1/CHEK1/DNMT3B/SUV39H2/H1-5	5
BP	GO:0000727	double-strand break repair via break-induced replication	3/242	12/18866	0.000421	0.005749	0.00486	CDC45/GINS2/GINS4	3
BP	GO:0051653	spindle localization	5/242	50/18866	0.000441	0.005988	0.005062	CENPA/KIF25/MAD2L1/NDC80/ASPM	5
BP	GO:0001701	in utero embryonic development	14/242	383/18866	0.000451	0.006092	0.00515	NEK2/STIL/XRCC2/ZP3/GINS1/PLK4/NCAPG2/E2F8/TET1/HORMAD1/GINS4/E2F7/ST8SIA6/ZBED6	14
BP	GO:0032196	transposition	4/242	29/18866	0.000487	0.006545	0.005533	PIWIL1/APOBEC3B/L1TD1/ZNF93	4
BP	GO:0048469	cell maturation	9/242	179/18866	0.00052	0.006939	0.005866	DAZL/NPPC/PAEP/AURKA/BFSP2/TRIP13/KIF14/CABYR/TDRD5	9
BP	GO:0090329	regulation of DNA-dependent DNA replication	5/242	52/18866	0.00053	0.007036	0.005948	BLM/DSCC1/E2F8/TICRR/E2F7	5
BP	GO:0001833	inner cell mass cell proliferation	3/242	13/18866	0.000542	0.00714	0.006036	GINS1/NCAPG2/GINS4	3
BP	GO:1901989	positive regulation of cell cycle phase transition	7/242	110/18866	0.000544	0.00714	0.006036	CDC6/CDC25A/CDC25C/CDC45/DLGAP5/DTL/ATAD5	7
BP	GO:0010212	response to ionizing radiation	8/242	144/18866	0.00055	0.007179	0.006069	BLM/BRCA1/DNMT3B/RAD51/XRCC2/RAD54L/RAD51AP1/TICRR	8
BP	GO:0051642	centrosome localization	4/242	30/18866	0.000557	0.007197	0.006083	MAD2L1/AURKA/DLGAP5/ASPM	4
BP	GO:1902751	positive regulation of cell cycle G2/M phase transition	4/242	30/18866	0.000557	0.007197	0.006083	CDC25A/CDC25C/DTL/ATAD5	4
BP	GO:0070828	heterochromatin organization	6/242	80/18866	0.00057	0.007326	0.006193	TET1/H3C2/H4C3/H3C6/H4-16/H4C9	6
BP	GO:0072698	protein localization to microtubule cytoskeleton	5/242	53/18866	0.000579	0.007404	0.006259	STIL/AURKA/TTK/KIF20B/CEP72	5
BP	GO:0071158	positive regulation of cell cycle arrest	6/242	81/18866	0.000609	0.007746	0.006548	BRCA1/CDC25C/AURKA/GTSE1/E2F8/E2F7	6
BP	GO:0061842	microtubule organizing center localization	4/242	31/18866	0.000633	0.008009	0.00677	MAD2L1/AURKA/DLGAP5/ASPM	4
BP	GO:2000045	regulation of G1/S transition of mitotic cell cycle	9/242	185/18866	0.000659	0.008294	0.007011	CDC6/CDC25C/RBL1/AURKA/CDC45/KIF14/GTSE1/E2F8/E2F7	9
BP	GO:0007135	meiosis II	3/242	14/18866	0.000683	0.008301	0.007017	BUB1/DAZL/HORMAD1	3
BP	GO:0060707	trophoblast giant cell differentiation	3/242	14/18866	0.000683	0.008301	0.007017	PLK4/E2F8/E2F7	3
BP	GO:0061983	meiosis II cell cycle process	3/242	14/18866	0.000683	0.008301	0.007017	BUB1/DAZL/HORMAD1	3
BP	GO:0072425	signal transduction involved in G2 DNA damage checkpoint	3/242	14/18866	0.000683	0.008301	0.007017	BRCA1/CHEK1/DTL	3
BP	GO:0090231	regulation of spindle checkpoint	3/242	14/18866	0.000683	0.008301	0.007017	MAD2L1/NDC80/GEN1	3
BP	GO:0090266	regulation of mitotic cell cycle spindle assembly checkpoint	3/242	14/18866	0.000683	0.008301	0.007017	MAD2L1/NDC80/GEN1	3
BP	GO:1903504	regulation of mitotic spindle checkpoint	3/242	14/18866	0.000683	0.008301	0.007017	MAD2L1/NDC80/GEN1	3
BP	GO:2000243	positive regulation of reproductive process	6/242	83/18866	0.000693	0.008379	0.007083	CDC25A/CDC25C/DAZL/DMRT1/AURKA/ZP3	6
BP	GO:1901976	regulation of cell cycle checkpoint	4/242	32/18866	0.000716	0.008611	0.007279	MAD2L1/NDC80/WDR76/GEN1	4
BP	GO:0006977	DNA damage response, signal transduction by p53 class mediator resulting in cell cycle arrest	5/242	56/18866	0.000747	0.008938	0.007556	CDC25C/AURKA/GTSE1/E2F8/E2F7	5
BP	GO:0034502	protein localization to chromosome	6/242	85/18866	0.000786	0.009318	0.007877	CENPA/TTK/NDC80/MCM8/ESCO2/H1-5	6
BP	GO:2000779	regulation of double-strand break repair	6/242	85/18866	0.000786	0.009318	0.007877	CHEK1/FANCB/RAD51/RAD51AP1/PARPBP/AUNIP	6
BP	GO:0044380	protein localization to cytoskeleton	5/242	57/18866	0.00081	0.009462	0.007999	STIL/AURKA/TTK/KIF20B/CEP72	5
BP	GO:0072431	signal transduction involved in mitotic G1 DNA damage checkpoint	5/242	57/18866	0.00081	0.009462	0.007999	CDC25C/AURKA/GTSE1/E2F8/E2F7	5
BP	GO:1902400	intracellular signal transduction involved in G1 DNA damage checkpoint	5/242	57/18866	0.00081	0.009462	0.007999	CDC25C/AURKA/GTSE1/E2F8/E2F7	5
BP	GO:0001325	formation of extrachromosomal circular DNA	3/242	15/18866	0.000846	0.009648	0.008156	BLM/DNA2/EXO1	3
BP	GO:0046606	negative regulation of centrosome cycle	3/242	15/18866	0.000846	0.009648	0.008156	BRCA1/KIF25/NEK2	3
BP	GO:0051315	attachment of mitotic spindle microtubules to kinetochore	3/242	15/18866	0.000846	0.009648	0.008156	CENPE/NDC80/NUF2	3
BP	GO:0090656	t-circle formation	3/242	15/18866	0.000846	0.009648	0.008156	BLM/DNA2/EXO1	3
BP	GO:0090737	telomere maintenance via telomere trimming	3/242	15/18866	0.000846	0.009648	0.008156	BLM/DNA2/EXO1	3
BP	GO:0008608	attachment of spindle microtubules to kinetochore	4/242	34/18866	0.000905	0.010271	0.008682	CENPE/NEK2/NDC80/NUF2	4
BP	GO:0006304	DNA modification	7/242	120/18866	0.000912	0.010304	0.00871	BRCA1/DNMT3B/APOBEC3B/TET1/MAEL/TDRD12/TDRD5	7
BP	GO:0045815	positive regulation of gene expression, epigenetic	5/242	59/18866	0.000949	0.010522	0.008895	CHEK1/TAF1A/H1-5/H1-4/POLR1G	5
BP	GO:0072413	signal transduction involved in mitotic cell cycle checkpoint	5/242	59/18866	0.000949	0.010522	0.008895	CDC25C/AURKA/GTSE1/E2F8/E2F7	5
BP	GO:1902402	signal transduction involved in mitotic DNA damage checkpoint	5/242	59/18866	0.000949	0.010522	0.008895	CDC25C/AURKA/GTSE1/E2F8/E2F7	5
BP	GO:1902403	signal transduction involved in mitotic DNA integrity checkpoint	5/242	59/18866	0.000949	0.010522	0.008895	CDC25C/AURKA/GTSE1/E2F8/E2F7	5
BP	GO:0000083	regulation of transcription involved in G1/S transition of mitotic cell cycle	4/242	35/18866	0.001012	0.011166	0.009439	CDC6/ORC1/CDC45/E2F7	4
BP	GO:0007548	sex differentiation	11/242	280/18866	0.001024	0.011232	0.009495	DMRT1/FANCA/CENPI/WNT7A/ZP3/UTF1/KIF18A/BRIP1/CBX2/UMODL1/ASPM	11
BP	GO:0042035	regulation of cytokine biosynthetic process	3/242	16/18866	0.001032	0.011232	0.009495	IGF2BP1/IGF2BP3/FOXP3	3
BP	GO:1902969	mitotic DNA replication	3/242	16/18866	0.001032	0.011232	0.009495	RAD51/CDC45/GINS1	3
BP	GO:0051294	establishment of spindle orientation	4/242	36/18866	0.001127	0.012214	0.010325	CENPA/KIF25/MAD2L1/NDC80	4
BP	GO:0045143	homologous chromosome segregation	5/242	62/18866	0.001189	0.012831	0.010846	TRIP13/BRIP1/HORMAD1/MAEL/SYCE2	5
BP	GO:0031571	mitotic G1 DNA damage checkpoint	5/242	63/18866	0.001278	0.013732	0.011608	CDC25C/AURKA/GTSE1/E2F8/E2F7	5
BP	GO:1901992	positive regulation of mitotic cell cycle phase transition	6/242	94/18866	0.001331	0.014234	0.012032	CDC6/CDC25A/CDC25C/CDC45/DLGAP5/DTL	6
BP	GO:0044783	G1 DNA damage checkpoint	5/242	64/18866	0.001372	0.014548	0.012298	CDC25C/AURKA/GTSE1/E2F8/E2F7	5
BP	GO:0044819	mitotic G1/S transition checkpoint	5/242	64/18866	0.001372	0.014548	0.012298	CDC25C/AURKA/GTSE1/E2F8/E2F7	5
BP	GO:0051567	histone H3-K9 methylation	4/242	38/18866	0.001384	0.014609	0.012349	BRCA1/DNMT3B/SUV39H2/H1-5	4
BP	GO:1902806	regulation of cell cycle G1/S phase transition	9/242	206/18866	0.001405	0.014763	0.01248	CDC6/CDC25C/RBL1/AURKA/CDC45/KIF14/GTSE1/E2F8/E2F7	9
BP	GO:0034587	piRNA metabolic process	3/242	18/18866	0.001475	0.015368	0.012991	PIWIL1/MAEL/TDRD12	3
BP	GO:0045653	negative regulation of megakaryocyte differentiation	3/242	18/18866	0.001475	0.015368	0.012991	H4C3/H4-16/H4C9	3
BP	GO:0006282	regulation of DNA repair	7/242	132/18866	0.001588	0.016476	0.013928	BRCA1/CHEK1/FANCB/RAD51/RAD51AP1/PARPBP/AUNIP	7
BP	GO:0045740	positive regulation of DNA replication	4/242	40/18866	0.00168	0.01735	0.014666	DNA2/E2F8/ATAD5/E2F7	4
BP	GO:0031935	regulation of chromatin silencing	3/242	19/18866	0.001735	0.017847	0.015086	CDC45/H1-5/H1-4	3
BP	GO:0031062	positive regulation of histone methylation	4/242	41/18866	0.001843	0.018873	0.015954	BRCA1/DNMT3B/TET1/H1-5	4
BP	GO:0001832	blastocyst growth	3/242	20/18866	0.002022	0.020283	0.017146	GINS1/NCAPG2/GINS4	3
BP	GO:0042089	cytokine biosynthetic process	3/242	20/18866	0.002022	0.020283	0.017146	IGF2BP1/IGF2BP3/FOXP3	3
BP	GO:0043046	DNA methylation involved in gamete generation	3/242	20/18866	0.002022	0.020283	0.017146	MAEL/TDRD12/TDRD5	3
BP	GO:1905939	regulation of gonad development	3/242	20/18866	0.002022	0.020283	0.017146	DMRT1/ZP3/UMODL1	3
BP	GO:0000079	regulation of cyclin-dependent protein serine/threonine kinase activity	6/242	102/18866	0.002022	0.020283	0.017146	BLM/CDC6/CDC25A/CDC25C/CDKN3/SPDYA	6
BP	GO:1901796	regulation of signal transduction by p53 class mediator	8/242	180/18866	0.002303	0.023006	0.019448	BLM/BRCA1/CHEK1/DNA2/AURKA/EXO1/ATAD5/BRIP1	8
BP	GO:0007130	synaptonemal complex assembly	3/242	21/18866	0.002337	0.02315	0.01957	TRIP13/HORMAD1/SYCE2	3
BP	GO:0042107	cytokine metabolic process	3/242	21/18866	0.002337	0.02315	0.01957	IGF2BP1/IGF2BP3/FOXP3	3
BP	GO:0071156	regulation of cell cycle arrest	6/242	106/18866	0.002456	0.024132	0.020399	BRCA1/CDC25C/AURKA/GTSE1/E2F8/E2F7	6
BP	GO:1904029	regulation of cyclin-dependent protein kinase activity	6/242	106/18866	0.002456	0.024132	0.020399	BLM/CDC6/CDC25A/CDC25C/CDKN3/SPDYA	6
BP	GO:0030330	DNA damage response, signal transduction by p53 class mediator	6/242	107/18866	0.002575	0.025195	0.021298	BRCA1/CDC25C/AURKA/GTSE1/E2F8/E2F7	6
BP	GO:0051293	establishment of spindle localization	4/242	45/18866	0.002605	0.025279	0.021369	CENPA/KIF25/MAD2L1/NDC80	4
BP	GO:0006305	DNA alkylation	5/242	74/18866	0.002615	0.025279	0.021369	BRCA1/DNMT3B/MAEL/TDRD12/TDRD5	5
BP	GO:0006306	DNA methylation	5/242	74/18866	0.002615	0.025279	0.021369	BRCA1/DNMT3B/MAEL/TDRD12/TDRD5	5
BP	GO:2001020	regulation of response to DNA damage stimulus	9/242	226/18866	0.002639	0.02541	0.02148	BRCA1/CHEK1/FANCB/RAD51/RAD51AP1/PARPBP/AUNIP/ATAD5/WDR76	9
BP	GO:0071459	protein localization to chromosome, centromeric region	3/242	22/18866	0.002681	0.025711	0.021734	CENPA/TTK/NDC80	3
BP	GO:0045137	development of primary sexual characteristics	9/242	229/18866	0.002881	0.027527	0.023269	DMRT1/FANCA/ZP3/UTF1/KIF18A/BRIP1/CBX2/UMODL1/ASPM	9
BP	GO:0007018	microtubule-based movement	12/242	368/18866	0.002949	0.028061	0.023721	CENPE/KIF25/KIF20B/DLGAP5/KIF14/KIF4A/CABYR/GAPDHS/KIF15/KIF18A/CCDC65/DNAI4	12
BP	GO:0046599	regulation of centriole replication	3/242	23/18866	0.003054	0.028749	0.024303	BRCA1/STIL/PLK4	3
BP	GO:0051570	regulation of histone H3-K9 methylation	3/242	23/18866	0.003054	0.028749	0.024303	BRCA1/DNMT3B/H1-5	3
BP	GO:0030261	chromosome condensation	4/242	47/18866	0.003057	0.028749	0.024303	NCAPH/NCAPG2/H1-5/H1-4	4
BP	GO:0006342	chromatin silencing	5/242	77/18866	0.003109	0.029128	0.024623	CDC45/H1-5/H1-4/H2AC17/H2AC13	5
BP	GO:0007050	cell cycle arrest	9/242	234/18866	0.003325	0.031026	0.026227	BRCA1/CDC25C/CDKN3/AURKA/KIF20B/GTSE1/PRR11/E2F8/E2F7	9
BP	GO:0071695	anatomical structure maturation	9/242	235/18866	0.003419	0.031414	0.026555	DAZL/NPPC/PAEP/AURKA/BFSP2/TRIP13/KIF14/CABYR/TDRD5	9
BP	GO:0007095	mitotic G2 DNA damage checkpoint	3/242	24/18866	0.003457	0.031414	0.026555	BLM/CLSPN/TICRR	3
BP	GO:0010528	regulation of transposition	3/242	24/18866	0.003457	0.031414	0.026555	PIWIL1/APOBEC3B/ZNF93	3
BP	GO:0010529	negative regulation of transposition	3/242	24/18866	0.003457	0.031414	0.026555	PIWIL1/APOBEC3B/ZNF93	3
BP	GO:0032753	positive regulation of interleukin-4 production	3/242	24/18866	0.003457	0.031414	0.026555	TNFSF4/ZP3/FOXP3	3
BP	GO:0051446	positive regulation of meiotic cell cycle	3/242	24/18866	0.003457	0.031414	0.026555	CDC25A/CDC25C/DAZL	3
BP	GO:0070193	synaptonemal complex organization	3/242	24/18866	0.003457	0.031414	0.026555	TRIP13/HORMAD1/SYCE2	3
BP	GO:1902275	regulation of chromatin organization	8/242	195/18866	0.003759	0.034032	0.028769	BRCA1/CHEK1/DNMT3B/CDC45/FOXP3/TET1/H1-5/H1-4	8
BP	GO:0061351	neural precursor cell proliferation	7/242	154/18866	0.003778	0.034068	0.028799	GBX2/WNT7A/KIF14/IGF2BP1/SHCBP1/TRIM71/ASPM	7
BP	GO:0002711	positive regulation of T cell mediated immunity	4/242	50/18866	0.003831	0.03442	0.029096	TNFSF4/ZP3/FOXP3/IL23A	4
BP	GO:0051307	meiotic chromosome separation	3/242	25/18866	0.003892	0.034839	0.029451	TTK/NCAPH/EME1	3
BP	GO:0045652	regulation of megakaryocyte differentiation	5/242	82/18866	0.004078	0.036304	0.030689	H3C2/H4C3/H3C6/H4-16/H4C9	5
BP	GO:0002204	somatic recombination of immunoglobulin genes involved in immune response	4/242	51/18866	0.004116	0.036304	0.030689	TNFSF4/EXO1/FOXP3/ATAD5	4
BP	GO:0002208	somatic diversification of immunoglobulins involved in immune response	4/242	51/18866	0.004116	0.036304	0.030689	TNFSF4/EXO1/FOXP3/ATAD5	4
BP	GO:0045190	isotype switching	4/242	51/18866	0.004116	0.036304	0.030689	TNFSF4/EXO1/FOXP3/ATAD5	4
BP	GO:1903707	negative regulation of hemopoiesis	7/242	158/18866	0.004346	0.038166	0.032263	TNFSF4/FOXP3/NCAPG2/MIXL1/H4C3/H4-16/H4C9	7
BP	GO:0060706	cell differentiation involved in embryonic placenta development	3/242	26/18866	0.004358	0.038166	0.032263	PLK4/E2F8/E2F7	3
BP	GO:0007286	spermatid development	7/242	160/18866	0.004654	0.040607	0.034326	PAEP/SPINK2/PIWIL1/TRIP13/CABYR/BRIP1/TDRD5	7
BP	GO:0010971	positive regulation of G2/M transition of mitotic cell cycle	3/242	27/18866	0.004857	0.042229	0.035697	CDC25A/CDC25C/DTL	3
BP	GO:0009314	response to radiation	13/242	447/18866	0.005272	0.045671	0.038607	BLM/BRCA1/CDC25A/CHEK1/CNGA1/DNMT3B/RAD51/RGR/XRCC2/RAD54L/RAD51AP1/DTL/TICRR	13
BP	GO:0021846	cell proliferation in forebrain	3/242	28/18866	0.005389	0.0461	0.03897	WNT7A/KIF14/IGF2BP1	3
BP	GO:0043901	negative regulation of multi-organism process	3/242	28/18866	0.005389	0.0461	0.03897	NPPC/PAEP/ZP3	3
BP	GO:0071168	protein localization to chromatin	3/242	28/18866	0.005389	0.0461	0.03897	MCM8/ESCO2/H1-5	3
BP	GO:0016233	telomere capping	4/242	55/18866	0.005398	0.0461	0.03897	NEK2/H4C3/H4-16/H4C9	4
BP	GO:0048515	spermatid differentiation	7/242	166/18866	0.005675	0.048299	0.040829	PAEP/SPINK2/PIWIL1/TRIP13/CABYR/BRIP1/TDRD5	7
BP	GO:2000134	negative regulation of G1/S transition of mitotic cell cycle	6/242	126/18866	0.005744	0.04864	0.041117	CDC25C/RBL1/AURKA/GTSE1/E2F8/E2F7	6
BP	GO:0016447	somatic recombination of immunoglobulin gene segments	4/242	56/18866	0.005756	0.04864	0.041117	TNFSF4/EXO1/FOXP3/ATAD5	4
CC	GO:0098687	chromosomal region	33/254	350/19559	4.18e-19	8.91e-17	6.83e-17	BLM/BUB1/CENPA/CENPE/CENPF/CHEK1/DNA2/CENPI/MAD2L1/NEK2/ORC1/RAD51/AURKA/TTK/NDC80/OIP5/ERCC6L/ZWILCH/HJURP/SPC25/CENPK/DSCC1/SUV39H2/KIF18A/NUF2/CENPL/SPC24/ESCO2/SKA1/SKA3/H4C3/H4-16/H4C9	33
CC	GO:0000775	chromosome, centromeric region	25/254	196/19559	7.78e-18	8.28e-16	6.35e-16	BUB1/CENPA/CENPE/CENPF/CENPI/MAD2L1/NEK2/AURKA/TTK/NDC80/OIP5/ERCC6L/ZWILCH/HJURP/SPC25/CENPK/DSCC1/SUV39H2/KIF18A/NUF2/CENPL/SPC24/ESCO2/SKA1/SKA3	25
CC	GO:0000793	condensed chromosome	25/254	222/19559	1.58e-16	1.12e-14	8.6e-15	BLM/BRCA1/BUB1/CENPA/CENPE/CENPF/CHEK1/MAD2L1/NEK2/RAD51/AURKA/NDC80/NCAPH/ERCC6L/NCAPG2/ZWILCH/HJURP/SPC25/CENPK/NUF2/HORMAD1/SPC24/SKA1/SKA3/SYCE2	25
CC	GO:0000776	kinetochore	19/254	137/19559	1.64e-14	8.74e-13	6.69e-13	BUB1/CENPA/CENPE/CENPF/CENPI/MAD2L1/NEK2/TTK/NDC80/ERCC6L/ZWILCH/HJURP/SPC25/CENPK/KIF18A/NUF2/SPC24/SKA1/SKA3	19
CC	GO:0000779	condensed chromosome, centromeric region	17/254	122/19559	3.79e-13	1.61e-11	1.24e-11	BUB1/CENPA/CENPE/CENPF/MAD2L1/NEK2/AURKA/NDC80/ERCC6L/ZWILCH/HJURP/SPC25/CENPK/NUF2/SPC24/SKA1/SKA3	17
CC	GO:0000777	condensed chromosome kinetochore	16/254	106/19559	5.31e-13	1.88e-11	1.44e-11	BUB1/CENPA/CENPE/CENPF/MAD2L1/NEK2/NDC80/ERCC6L/ZWILCH/HJURP/SPC25/CENPK/NUF2/SPC24/SKA1/SKA3	16
CC	GO:0044815	DNA packaging complex	15/254	116/19559	2.85e-11	8.69e-10	6.65e-10	CENPA/NCAPH/NCAPG2/H1-5/H3C2/H4C3/H1-4/H2BC7/H2AC17/H2BC17/H2AC13/H2BC9/H3C6/H4-16/H4C9	15
CC	GO:0000794	condensed nuclear chromosome	14/254	103/19559	6.68e-11	1.78e-09	1.36e-09	BLM/BRCA1/BUB1/CENPA/CHEK1/NEK2/RAD51/AURKA/NDC80/NCAPH/CENPK/NUF2/HORMAD1/SYCE2	14
CC	GO:0005819	spindle	23/254	367/19559	5.35e-10	1.27e-08	9.7e-09	CDC6/CENPE/CENPF/MAD2L1/NEK2/AURKA/TTK/KIF20B/DLGAP5/KIF14/PLK4/KIF4A/POC1A/KIF15/AUNIP/SHCBP1/BORA/KIF18A/CKAP2L/SKA1/SKA3/ASPM/WDR62	23
CC	GO:0000786	nucleosome	13/254	108/19559	1.51e-09	3.11e-08	2.38e-08	CENPA/H1-5/H3C2/H4C3/H1-4/H2BC7/H2AC17/H2BC17/H2AC13/H2BC9/H3C6/H4-16/H4C9	13
CC	GO:0032993	protein-DNA complex	17/254	205/19559	1.61e-09	3.11e-08	2.38e-08	CENPA/CDC45/GINS1/GINS2/GINS4/H1-5/H3C2/H4C3/H1-4/H2BC7/H2AC17/H2BC17/H2AC13/H2BC9/H3C6/H4-16/H4C9	17
CC	GO:0000922	spindle pole	13/254	165/19559	2.54e-07	4.51e-06	3.45e-06	CDC6/CENPF/MAD2L1/NEK2/AURKA/KIF20B/DLGAP5/PLK4/POC1A/AUNIP/CKAP2L/ASPM/WDR62	13
CC	GO:0005657	replication fork	9/254	71/19559	3.37e-07	5.52e-06	4.23e-06	BLM/XRCC2/CDC45/WDHD1/UHRF1/GINS2/MCM10/GINS4/MMS22L	9
CC	GO:0000940	condensed chromosome outer kinetochore	5/254	14/19559	6.46e-07	9.83e-06	7.53e-06	BUB1/CENPF/NDC80/SKA1/SKA3	5
CC	GO:0000788	nuclear nucleosome	7/254	40/19559	7.42e-07	1.05e-05	8.07e-06	CENPA/H3C2/H4C3/H1-4/H3C6/H4-16/H4C9	7
CC	GO:0000778	condensed nuclear chromosome kinetochore	5/254	17/19559	1.93e-06	2.57e-05	1.97e-05	BUB1/CENPA/NDC80/CENPK/NUF2	5
CC	GO:0000780	condensed nuclear chromosome, centromeric region	6/254	32/19559	3.09e-06	3.87e-05	2.96e-05	BUB1/CENPA/AURKA/NDC80/CENPK/NUF2	6
CC	GO:0005720	nuclear heterochromatin	6/254	34/19559	4.48e-06	5.3e-05	4.06e-05	CENPA/UHRF1/EME1/ESCO2/H1-5/H1-4	6
CC	GO:0051233	spindle midzone	6/254	36/19559	6.35e-06	7.12e-05	5.45e-05	CDC6/CENPE/AURKA/KIF20B/KIF14/KIF18A	6
CC	GO:0000792	heterochromatin	8/254	78/19559	7.75e-06	8.26e-05	6.33e-05	CENPA/UHRF1/WDR76/CBX2/EME1/ESCO2/H1-5/H1-4	8
CC	GO:0043596	nuclear replication fork	6/254	41/19559	1.39e-05	0.000141	0.000108	CDC45/WDHD1/GINS2/MCM10/GINS4/MMS22L	6
CC	GO:0072686	mitotic spindle	9/254	133/19559	6.12e-05	0.000593	0.000454	CENPE/MAD2L1/AURKA/KIF20B/KIF18A/CKAP2L/SKA1/SKA3/ASPM	9
CC	GO:0000795	synaptonemal complex	5/254	42/19559	0.000204	0.001811	0.001387	BLM/BRCA1/RAD51/HORMAD1/SYCE2	5
CC	GO:0099086	synaptonemal structure	5/254	42/19559	0.000204	0.001811	0.001387	BLM/BRCA1/RAD51/HORMAD1/SYCE2	5
CC	GO:0005876	spindle microtubule	6/254	66/19559	0.000214	0.001824	0.001397	CENPE/AURKA/KIF4A/KIF18A/SKA1/SKA3	6
CC	GO:0072687	meiotic spindle	3/254	12/19559	0.000437	0.003577	0.00274	AURKA/BORA/ASPM	3
CC	GO:0005871	kinesin complex	5/254	51/19559	0.000512	0.004042	0.003096	KIF25/KIF20B/KIF14/KIF15/KIF18A	5
CC	GO:0001741	XY body	3/254	13/19559	0.000562	0.004129	0.003163	PLK4/MAEL/ESCO2	3
CC	GO:0033391	chromatoid body	3/254	13/19559	0.000562	0.004129	0.003163	PIWIL1/MAEL/TDRD5	3
CC	GO:0030496	midbody	9/254	182/19559	0.000642	0.004557	0.00349	CENPE/CENPF/NEK2/AURKA/KIF20B/KIF14/KIF4A/SHCBP1/ASPM	9
CC	GO:0000800	lateral element	3/254	14/19559	0.000709	0.004717	0.003613	BLM/BRCA1/RAD51	3
CC	GO:1990023	mitotic spindle midzone	3/254	14/19559	0.000709	0.004717	0.003613	CENPE/KIF20B/KIF18A	3
CC	GO:0005875	microtubule associated complex	8/254	159/19559	0.001139	0.007354	0.005634	KIF25/AURKA/KIF20B/KIF14/KIF15/KIF18A/CCDC65/DNAI4	8
CC	GO:0000781	chromosome, telomeric region	8/254	164/19559	0.001389	0.008701	0.006665	BLM/CHEK1/DNA2/ORC1/RAD51/H4C3/H4-16/H4C9	8
CC	GO:0043186	P granule	3/254	20/19559	0.002095	0.012148	0.009305	PIWIL1/MAEL/TDRD5	3
CC	GO:0060293	germ plasm	3/254	20/19559	0.002095	0.012148	0.009305	PIWIL1/MAEL/TDRD5	3
CC	GO:0000791	euchromatin	4/254	42/19559	0.00211	0.012148	0.009305	UHRF1/CBX2/H1-5/H1-4	4
CC	GO:0045495	pole plasm	3/254	21/19559	0.002421	0.013571	0.010395	PIWIL1/MAEL/TDRD5	3
CC	GO:0090734	site of DNA damage	5/254	82/19559	0.0043	0.023115	0.017706	RAD51/AUNIP/WDR76/ESCO2/HROB	5
CC	GO:0005874	microtubule	13/254	431/19559	0.004341	0.023115	0.017706	CENPE/KIF25/NEK2/AURKA/KIF20B/KIF14/KIF4A/GTSE1/KIF15/KIF18A/SKA1/SKA3/ASPM	13
CC	GO:0000784	nuclear chromosome, telomeric region	6/254	124/19559	0.005648	0.029341	0.022475	DNA2/ORC1/RAD51/H4C3/H4-16/H4C9	6
CC	GO:0000803	sex chromosome	3/254	30/19559	0.006783	0.033598	0.025736	PLK4/MAEL/ESCO2	3
CC	GO:0097431	mitotic spindle pole	3/254	30/19559	0.006783	0.033598	0.025736	AURKA/KIF20B/ASPM	3
CC	GO:0042555	MCM complex	2/254	12/19559	0.010175	0.049257	0.03773	MCM8/MMS22L	2
MF	GO:0008094	DNA-dependent ATPase activity	12/252	108/18352	3.01e-08	1.08e-05	1.01e-05	BLM/DNA2/RAD51/XRCC2/RAD54L/TTF2/GINS2/ERCC6L/DSCC1/BRIP1/GINS4/MCM8	12
MF	GO:0140097	catalytic activity, acting on DNA	15/252	209/18352	2.08e-07	3.74e-05	3.5e-05	BLM/DNA2/DNMT3B/POLE2/RAD51/RAD54L/EXO1/GINS2/ERCC6L/NEIL3/DSCC1/BRIP1/GINS4/MCM8/GEN1	15
MF	GO:0003678	DNA helicase activity	9/252	78/18352	1.2e-06	0.000144	0.000135	BLM/DNA2/RAD51/GINS2/ERCC6L/DSCC1/BRIP1/GINS4/MCM8	9
MF	GO:0004386	helicase activity	12/252	160/18352	2.21e-06	0.000198	0.000186	BLM/DNA2/RAD51/RAD54L/TTF2/GINS2/ERCC6L/DSCC1/BRIP1/GINS4/MCM8/TDRD12	12
MF	GO:0016887	ATPase activity	19/252	423/18352	6.57e-06	0.000472	0.000441	BLM/DNA2/KIF25/RAD51/XRCC2/RAD54L/TTF2/KIF20B/KIF14/GINS2/ERCC6L/KIF15/DSCC1/ATAD5/KIF18A/BRIP1/GINS4/MCM8/TDRD12	19
MF	GO:0003688	DNA replication origin binding	5/252	23/18352	1.29e-05	0.000772	0.000722	CDC6/ORC1/CDC45/MCM10/MCM8	5
MF	GO:0003777	microtubule motor activity	7/252	77/18352	8.99e-05	0.004231	0.003957	CENPE/KIF25/KIF20B/KIF14/KIF4A/KIF15/KIF18A	7
MF	GO:0000217	DNA secondary structure binding	5/252	34/18352	9.43e-05	0.004231	0.003957	BLM/XRCC2/NEIL3/CLSPN/GEN1	5
MF	GO:0003697	single-stranded DNA binding	8/252	114/18352	0.000178	0.007093	0.006635	BLM/RAD51/CDC45/RAD51AP1/NEIL3/MCM10/MCM8/HROB	8
MF	GO:0048256	flap endonuclease activity	3/252	10/18352	0.000286	0.010263	0.009599	DNA2/EXO1/GEN1	3
MF	GO:0008017	microtubule binding	11/252	265/18352	0.001135	0.034661	0.03242	CENPE/CENPF/KIF25/KIF20B/DLGAP5/KIF14/KIF4A/GTSE1/KIF15/KIF18A/SKA1	11
MF	GO:1990939	ATP-dependent microtubule motor activity	4/252	34/18352	0.001164	0.034661	0.03242	KIF25/KIF20B/KIF14/KIF18A	4
MF	GO:0008574	ATP-dependent microtubule motor activity, plus-end-directed	3/252	16/18352	0.001255	0.034661	0.03242	KIF20B/KIF14/KIF18A	3
MF	GO:0000400	four-way junction DNA binding	3/252	17/18352	0.001509	0.036109	0.033774	BLM/XRCC2/GEN1	3
MF	GO:0016888	endodeoxyribonuclease activity, producing 5'-phosphomonoesters	3/252	17/18352	0.001509	0.036109	0.033774	DNA2/EXO1/GEN1	3
MF	GO:0046982	protein heterodimerization activity	12/252	321/18352	0.001677	0.037626	0.035194	CENPA/AURKA/H3C2/H4C3/H2BC7/H2AC17/H2BC17/H2AC13/H2BC9/H3C6/H4-16/H4C9	12
MF	GO:0017116	single-stranded DNA helicase activity	3/252	18/18352	0.001792	0.037847	0.0354	DNA2/RAD51/DSCC1	3
MF	GO:0043138	3'-5' DNA helicase activity	3/252	19/18352	0.002107	0.042019	0.039302	BLM/GINS2/GINS4	3
MF	GO:0003774	motor activity	7/252	132/18352	0.002331	0.044041	0.041193	CENPE/KIF25/KIF20B/KIF14/KIF4A/KIF15/KIF18A	7
