# Supplementary material for: Development of a novel embryonic germline gene-related prognostic model of lung adenocarcinoma
Source: PeerJ. 2021 Oct 21;9:e12257. doi: 10.7717/peerj.12257 (PMC8542372; doi:10.7717/peerj.12257)
Supplement: Supplemental Information 3 [file peerj-09-12257-s003.xlsx]

## Sheet: Sheet1
ID	Description	GeneRatio	BgRatio	pvalue	p.adjust	qvalue	geneID	Count
hsa04110	Cell cycle	11/93	124/8102	1.45757e-07	1.64706e-05	1.59566e-05	BUB1/CDC6/CDC25A/CDC25C/CHEK1/MAD2L1/ORC1/RBL1/TTK/CDC45/ORC6	11
hsa03440	Homologous recombination	7/93	41/8102	3.41943e-07	1.93198e-05	1.87169e-05	BLM/BRCA1/RAD51/XRCC2/RAD54L/BRIP1/EME1	7
hsa03460	Fanconi anemia pathway	7/93	54/8102	2.3862e-06	8.9028e-05	8.62498e-05	BLM/BRCA1/FANCA/FANCB/RAD51/BRIP1/EME1	7
hsa05322	Systemic lupus erythematosus	10/93	136/8102	3.15143e-06	8.9028e-05	8.62498e-05	H3C2/H4C3/H2BC7/H2AC17/H2BC17/H2AC13/H2BC9/H3C6/H4-16/H4C9	10
hsa04914	Progesterone-mediated oocyte maturation	8/93	100/8102	1.74357e-05	0.000394047	0.00038175	BUB1/CDC25A/CDC25C/MAD2L1/AURKA/SPDYA/SPDYE1/SPDYC	8
hsa05034	Alcoholism	10/93	187/8102	5.17755e-05	0.000956486	0.000926637	H3C2/H4C3/H2BC7/H2AC17/H2BC17/H2AC13/H2BC9/H3C6/H4-16/H4C9	10
hsa04613	Neutrophil extracellular trap formation	10/93	190/8102	5.92513e-05	0.000956486	0.000926637	H3C2/H4C3/H2BC7/H2AC17/H2BC17/H2AC13/H2BC9/H3C6/H4-16/H4C9	10
hsa04114	Oocyte meiosis	7/93	129/8102	0.000670571	0.00947182	0.00917624	BUB1/CDC25C/MAD2L1/AURKA/SPDYA/SPDYE1/SPDYC	7
hsa05203	Viral carcinogenesis	8/93	204/8102	0.00229533	0.0288192	0.0279198	CHEK1/RBL1/H4C3/H2BC7/H2BC17/H2BC9/H4-16/H4C9	8
